# Supplementary material for: Mayflies, stoneflies, and caddisflies of streams and marshes of Indiana Dunes National Lakeshore, USA
Source: Zookeys. 2016 Jan 21;(556):43–63. doi: 10.3897/zookeys.556.6725 (PMC4740871; doi:10.3897/zookeys.556.6725)
Supplement: Supplementary material 1 — Indiana Dunes EPT Specimen Data [file zookeys-556-043-s001.csv]

Coden	SiteID	eventDate(m/d/y)	Method	Order	Family	Genus	Species	organismName	identifiedBy	dateIdentified	country	stateProvince	county	waterBody	Park	Locality	decimalLatitude	decimalLongitude	coordinatePrecision	georeferencedBy	habitat	lifeStage	sex	Male	Female	Unsexed Adults	Larvae/Nymph	Exuvium	Case	individualCount	preparation	FieldID
INHS	1	5/4/2013	Dipnet	Trichoptera	Polycentropodidae	Polycentropus	sp.	Polycentropus sp.	R. E. DeWalt, D. R. Robertson	2013	USA	Indiana	Porter	East Arm Little Calumet R.	Indiana Dunes National Lakeshore	Howe Rd.	41.62145	-87.09267	0.0001	R. E. DeWalt	stream	larva	unknown	0	0	0	1	0	0	1	whole animal (EtOH)	RED-2013-082
INHS	1	5/4/2013	Dipnet	Ephemeroptera	Heptageniidae	Stenacron	interpunctatum	Stenacron interpunctatum (Say, 1839)	R. E. DeWalt	2013	USA	Indiana	Porter	East Arm Little Calumet R.	Indiana Dunes National Lakeshore	Howe Rd.	41.62145	-87.09267	0.0001	R. E. DeWalt	stream	larva	unknown	0	0	0	2	0	0	2	whole animal (EtOH)	RED-2013-082
INHS	1	5/4/2013	Dipnet	Trichoptera	Psychomyidae	Lype	diversa	Lype diversa (Banks, 1914)	R. E. DeWalt, D. R. Robertson	2013	USA	Indiana	Porter	East Arm Little Calumet R.	Indiana Dunes National Lakeshore	Howe Rd.	41.62145	-87.09267	0.0001	R. E. DeWalt	stream	larva	unknown	0	0	0	3	0	0	3	whole animal (EtOH)	RED-2013-082
INHS	1	5/4/2013	Dipnet	Trichoptera	Hydropsychidae	Hydropsyche	betteni	Hydropsyche betteni Ross, 1938	R. E. DeWalt, D. R. Robertson	2013	USA	Indiana	Porter	East Arm Little Calumet R.	Indiana Dunes National Lakeshore	Howe Rd.	41.62145	-87.09267	0.0001	R. E. DeWalt	stream	larva	unknown	0	0	0	7	0	0	7	whole animal (EtOH)	RED-2013-082
INHS	1	5/4/2013	Dipnet	Trichoptera	Hydropsychidae	Cheumatopsyche	sp.	Cheumatopsyche sp.	R. E. DeWalt, D. R. Robertson	2013	USA	Indiana	Porter	East Arm Little Calumet R.	Indiana Dunes National Lakeshore	Howe Rd.	41.62145	-87.09267	0.0001	R. E. DeWalt	stream	larva	unknown	0	0	0	14	0	0	14	whole animal (EtOH)	RED-2013-082
INHS	1	7/11/2013	UV Light	Ephemeroptera	Heptageniidae	Stenacron	interpunctatum	Stenacron interpunctatum (Say, 1839)	R. E. DeWalt	2013	USA	Indiana	Porter	East Arm Little Calumet R.	Indiana Dunes National Lakeshore	Howe Rd.	41.62145	-87.09267	0.0001	R. E. DeWalt	stream	adult	male, female	1	3	0	0	0	0	4	whole animal (EtOH)	RED-2013-144
INHS	1	7/11/2013	UV Light	Ephemeroptera	Heptageniidae	Maccaffertium	terminatum	Maccaffertium terminatum (Walsh, 1862)	R. E. DeWalt	2013	USA	Indiana	Porter	East Arm Little Calumet R.	Indiana Dunes National Lakeshore	Howe Rd.	41.62145	-87.09267	0.0001	R. E. DeWalt	stream	adult	male, female	9	25	0	0	0	0	34	whole animal (EtOH)	RED-2013-144
INHS	1	7/11/2013	Dipnet	Ephemeroptera	Ephemeridae	Hexagenia	limbata	Hexagenia limbata (Serville, 1829)	R. E. DeWalt	2013	USA	Indiana	Porter	East Arm Little Calumet R.	Indiana Dunes National Lakeshore	Howe Rd.	41.62145	-87.09267	0.0001	R. E. DeWalt	stream	larva	unknown	0	0	0	1	0	0	1	whole animal (EtOH)	RED-2013-142
INHS	1	7/11/2013	Dipnet	Trichoptera	Hydropsychidae	Hydropsyche	sparna	Hydropsyche sparna Ross, 1938	R. E. DeWalt, D. R. Robertson	2013	USA	Indiana	Porter	East Arm Little Calumet R.	Indiana Dunes National Lakeshore	Howe Rd.	41.62145	-87.09267	0.0001	R. E. DeWalt	stream	larva	unknown	0	0	0	1	0	0	1	whole animal (EtOH)	RED-2014-142
INHS	1	7/11/2013	Dipnet	Ephemeroptera	Heptageniidae	Maccaffertium	terminatum	Maccaffertium terminatum (Walsh, 1862)	R. E. DeWalt	2013	USA	Indiana	Porter	East Arm Little Calumet R.	Indiana Dunes National Lakeshore	Howe Rd.	41.62145	-87.09267	0.0001	R. E. DeWalt	stream	larva	unknown	0	0	0	2	0	0	2	whole animal (EtOH)	RED-2014-142
INHS	1	7/11/2013	Dipnet	Trichoptera	Hydropsychidae	Cheumatopsyche	sp.	Cheumatopsyche sp.	R. E. DeWalt, D. R. Robertson	2013	USA	Indiana	Porter	East Arm Little Calumet R.	Indiana Dunes National Lakeshore	Howe Rd.	41.62145	-87.09267	0.0001	R. E. DeWalt	stream	larva	unknown	0	0	0	2	0	0	2	whole animal (EtOH)	RED-2014-142
INHS	1	7/11/2013	Dipnet	Trichoptera	Hydropsychidae	Hydropsyche	morosa group	Hydropsyche morosa group	R. E. DeWalt, D. R. Robertson	2013	USA	Indiana	Porter	East Arm Little Calumet R.	Indiana Dunes National Lakeshore	Howe Rd.	41.62145	-87.09267	0.0001	R. E. DeWalt	stream	larva	unknown	0	0	0	2	0	0	2	whole animal (EtOH)	RED-2013-142
INHS	1	7/11/2013	Dipnet	Ephemeroptera	Baetidae	Baetis	intercalaris	Baetis intercalaris McDunnough, 1921	R. E. DeWalt	2013	USA	Indiana	Porter	East Arm Little Calumet R.	Indiana Dunes National Lakeshore	Howe Rd.	41.62145	-87.09267	0.0001	R. E. DeWalt	stream	larva	unknown	0	0	0	3	0	0	3	whole animal (EtOH)	RED-2014-142
INHS	1	7/11/2013	Dipnet	Ephemeroptera	Heptageniidae	Maccaffertium	exiguum	Maccaffertium exiguum (Traver, 1933)	R. E. DeWalt	2013	USA	Indiana	Porter	East Arm Little Calumet R.	Indiana Dunes National Lakeshore	Howe Rd.	41.62145	-87.09267	0.0001	R. E. DeWalt	stream	larva	unknown	0	0	0	3	0	0	3	whole animal (EtOH)	RED-2013-142
INHS	1	7/11/2013	Dipnet	Trichoptera	Limnephilidae	Pycnopsyche	sp.	Pycnopsyche sp.	R. E. DeWalt, D. R. Robertson	2013	USA	Indiana	Porter	East Arm Little Calumet R.	Indiana Dunes National Lakeshore	Howe Rd.	41.62145	-87.09267	0.0001	R. E. DeWalt	stream	larva	unknown	0	0	0	3	0	0	3	whole animal (EtOH)	RED-2013-142
INHS	1	7/11/2013	Dipnet	Trichoptera	Hydropsychidae	Hydropsyche	betteni	Hydropsyche betteni Ross, 1938	R. E. DeWalt, D. R. Robertson	2013	USA	Indiana	Porter	East Arm Little Calumet R.	Indiana Dunes National Lakeshore	Howe Rd.	41.62145	-87.09267	0.0001	R. E. DeWalt	stream	larva	unknown	0	0	0	5	0	0	5	whole animal (EtOH)	RED-2014-142
INHS	1	7/11/2013	Dipnet	Trichoptera	Hydropsychidae	Cheumatopsyche	sp.	Cheumatopsyche sp.	R. E. DeWalt, D. R. Robertson	2013	USA	Indiana	Porter	East Arm Little Calumet R.	Indiana Dunes National Lakeshore	Howe Rd.	41.62145	-87.09267	0.0001	R. E. DeWalt	stream	larva	unknown	0	0	0	9	0	0	9	whole animal (EtOH)	RED-2013-142
INHS	1	7/11/2013	Dipnet	Ephemeroptera	Baetidae	Baetis	intercalaris	Baetis intercalaris McDunnough, 1921	R. E. DeWalt	2013	USA	Indiana	Porter	East Arm Little Calumet R.	Indiana Dunes National Lakeshore	Howe Rd.	41.62145	-87.09267	0.0001	R. E. DeWalt	stream	larva	unknown	0	0	0	20	0	0	20	whole animal (EtOH)	RED-2013-142
INHS	1	7/11/2013	Sweepnet	Ephemeroptera	Heptageniidae	Maccaffertium	terminatum	Maccaffertium terminatum (Walsh, 1862)	R. E. DeWalt	2013	USA	Indiana	Porter	East Arm Little Calumet R.	Indiana Dunes National Lakeshore	Howe Rd.	41.62145	-87.09267	0.0001	R. E. DeWalt	stream	larva, adult	unknown, female	0	2	0	8	0	0	10	whole animal (EtOH)	RED-2013-142
INHS	1	7/11/2013	UV Light	Trichoptera	Polycentropodidae	Neureclipsis	crepuscularis	Neureclipsis crepuscularis (Walker, 1852)	R. E. DeWalt, D. R. Robertson	2013	USA	Indiana	Porter	East Arm Little Calumet R.	Indiana Dunes National Lakeshore	Howe Rd.	41.62145	-87.09267	0.0001	R. E. DeWalt	stream	adult	male	1	0	0	0	0	0	1	whole animal (EtOH)	RED-2013-144
INHS	1	7/11/2013	UV Light	Trichoptera	Psychomyidae	Lype	diversa	Lype diversa (Banks, 1914)	R. E. DeWalt, D. R. Robertson	2013	USA	Indiana	Porter	East Arm Little Calumet R.	Indiana Dunes National Lakeshore	Howe Rd.	41.62145	-87.09267	0.0001	R. E. DeWalt	stream	adult	male	4	0	0	0	0	0	4	whole animal (EtOH)	RED-2013-144
INHS	1	7/11/2013	UV Light	Trichoptera	Hydropsychidae	Cheumatopsyche	analis	Cheumatopsyche analis (Banks, 1903)	R. E. DeWalt, D. R. Robertson	2013	USA	Indiana	Porter	East Arm Little Calumet R.	Indiana Dunes National Lakeshore	Howe Rd.	41.62145	-87.09267	0.0001	R. E. DeWalt	stream	adult	male	10	0	0	0	0	0	10	whole animal (EtOH)	RED-2013-144
INHS	1	7/11/2013	UV Light	Ephemeroptera	Ephemeridae	Hexagenia	limbata	Hexagenia limbata (Serville, 1829)	R. E. DeWalt	2013	USA	Indiana	Porter	East Arm Little Calumet R.	Indiana Dunes National Lakeshore	Howe Rd.	41.62145	-87.09267	0.0001	R. E. DeWalt	stream	adult	female	0	1	0	0	0	0	1	whole animal (EtOH)	RED-2013-144
INHS	1	7/11/2013	Dipnet	Ephemeroptera	Heptageniidae	Heptagenia	elegantula	Heptagenia elegantula (Eaton, 1885)	R. E. DeWalt	2013	USA	Indiana	Porter	East Arm Little Calumet R.	Indiana Dunes National Lakeshore	Howe Rd.	41.62145	-87.09267	0.0001	R. E. DeWalt	stream	larva	unknown	0	0	0	0	1	0	1	whole animal (EtOH)	RED-2013-142
INHS	1	7/11/2013	UV Light	Trichoptera	Hydropsychidae	Cheumatopsyche	sp.	Cheumatopsyche sp.	R. E. DeWalt, D. R. Robertson	2013	USA	Indiana	Porter	East Arm Little Calumet R.	Indiana Dunes National Lakeshore	Howe Rd.	41.62145	-87.09267	0.0001	R. E. DeWalt	stream	adult	female	0	97	0	0	0	0	97	whole animal (EtOH)	RED-2013-144
INHS	1	7/11/2013	UV Light	Trichoptera	Hydropsychidae	Hydropsyche	betteni	Hydropsyche betteni Ross, 1938	R. E. DeWalt, D. R. Robertson	2013	USA	Indiana	Porter	East Arm Little Calumet R.	Indiana Dunes National Lakeshore	Howe Rd.	41.62145	-87.09267	0.0001	R. E. DeWalt	stream	adult	female	0	47	0	0	0	0	47	whole animal (EtOH)	RED-2013-144
INHS	1	7/11/2013	UV Light	Trichoptera	Hydropsychidae	Hydropsyche	bronta	Hydropsyche bronta Ross, 1938	R. E. DeWalt, D. R. Robertson	2013	USA	Indiana	Porter	East Arm Little Calumet R.	Indiana Dunes National Lakeshore	Howe Rd.	41.62145	-87.09267	0.0001	R. E. DeWalt	stream	adult	female	0	8	0	0	0	0	8	whole animal (EtOH)	RED-2013-144
INHS	1	7/11/2013	UV Light	Trichoptera	Hydroptilidae	Hydroptila	consimilis	Hydroptila consimilis Morton, 1905	R. E. DeWalt, D. R. Robertson	2013	USA	Indiana	Porter	East Arm Little Calumet R.	Indiana Dunes National Lakeshore	Howe Rd.	41.62145	-87.09267	0.0001	R. E. DeWalt	stream	adult	female	0	1	0	0	0	0	1	whole animal (EtOH)	RED-2013-144
INHS	1	7/11/2013	UV Light	Trichoptera	Hydroptilidae	Hydroptila	waubesiana	Hydroptila waubesiana Betten, 1934	R. E. DeWalt, D. R. Robertson	2013	USA	Indiana	Porter	East Arm Little Calumet R.	Indiana Dunes National Lakeshore	Howe Rd.	41.62145	-87.09267	0.0001	R. E. DeWalt	stream	adult	female	0	38	0	0	0	0	38	whole animal (EtOH)	RED-2013-144
INHS	1	7/11/2013	Dipnet	Trichoptera	Phryganeidae	Ptilostomis	sp.	Ptilostomis sp.	R. E. DeWalt, D. R. Robertson	2013	USA	Indiana	Porter	East Arm Little Calumet R.	Indiana Dunes National Lakeshore	Howe Rd.	41.62145	-87.09267	0.0001	R. E. DeWalt	stream	larva	unknown	0	0	0	0	0	1	1	whole animal (EtOH)	RED-2013-142
INHS	1	7/11/2013	UV Light	Trichoptera	Polycentropodidae	Nyctiophylax	moestus	Nyctiophylax moestus Banks, 1911	R. E. DeWalt, D. R. Robertson	2013	USA	Indiana	Porter	East Arm Little Calumet R.	Indiana Dunes National Lakeshore	Howe Rd.	41.62145	-87.09267	0.0001	R. E. DeWalt	stream	adult	female	0	14	0	0	0	0	14	whole animal (EtOH)	RED-2013-144
INHS	1	8/1/2013	UV Light	Trichoptera	Hydroptilidae	Hydroptila	waubesiana	Hydroptila waubesiana Betten, 1934	R. E. DeWalt, D. R. Robertson	2013	USA	Indiana	Porter	East Arm Little Calumet R.	Indiana Dunes National Lakeshore	Howe Rd.	41.62145	-87.09267	0.0001	R. E. DeWalt	stream	adult	male, female	1	18	0	0	0	0	19	whole animal (EtOH)
INHS	1	8/1/2013	UV Light	Trichoptera	Leptoceridae	Oecetis	inconspicua	Oecetis inconspicua (Walker, 1852)	R. E. DeWalt, D. R. Robertson	2013	USA	Indiana	Porter	East Arm Little Calumet R.	Indiana Dunes National Lakeshore	Howe Rd.	41.62145	-87.09267	0.0001	R. E. DeWalt	stream	adult	male, female	1	1	0	0	0	0	2	whole animal (EtOH)
INHS	1	8/1/2013	UV Light	Ephemeroptera	Heptageniidae	Maccaffertium	terminatum	Maccaffertium terminatum (Walsh, 1862)	R. E. DeWalt	2013	USA	Indiana	Porter	East Arm Little Calumet R.	Indiana Dunes National Lakeshore	Howe Rd.	41.62145	-87.09267	0.0001	R. E. DeWalt	stream	adult	male, female	36	26	0	0	0	0	62	whole animal (EtOH)
INHS	1	8/1/2013	UV Light	Trichoptera	Hydropsychidae	Cheumatopsyche	analis	Cheumatopsyche analis (Banks, 1903)	R. E. DeWalt, D. R. Robertson	2013	USA	Indiana	Porter	East Arm Little Calumet R.	Indiana Dunes National Lakeshore	Howe Rd.	41.62145	-87.09267	0.0001	R. E. DeWalt	stream	adult	male	3	0	0	0	0	0	3	whole animal (EtOH)
INHS	1	8/1/2013	UV Light	Ephemeroptera	Ephemeridae	Hexagenia	limbata	Hexagenia limbata (Serville, 1829)	R. E. DeWalt	2013	USA	Indiana	Porter	East Arm Little Calumet R.	Indiana Dunes National Lakeshore	Howe Rd.	41.62145	-87.09267	0.0001	R. E. DeWalt	stream	adult	female	0	1	0	0	0	0	1	whole animal (EtOH)
INHS	1	8/1/2013	UV Light	Trichoptera	Hydropsychidae	Cheumatopsyche	sp.	Cheumatopsyche sp.	R. E. DeWalt, D. R. Robertson	2013	USA	Indiana	Porter	East Arm Little Calumet R.	Indiana Dunes National Lakeshore	Howe Rd.	41.62145	-87.09267	0.0001	R. E. DeWalt	stream	adult	female	0	27	0	0	0	0	27	whole animal (EtOH)
INHS	1	8/1/2013	UV Light	Trichoptera	Hydropsychidae	Hydropsyche	betteni	Hydropsyche betteni Ross, 1938	R. E. DeWalt, D. R. Robertson	2013	USA	Indiana	Porter	East Arm Little Calumet R.	Indiana Dunes National Lakeshore	Howe Rd.	41.62145	-87.09267	0.0001	R. E. DeWalt	stream	adult	female	0	22	0	0	0	0	22	whole animal (EtOH)
INHS	1	8/1/2013	UV Light	Trichoptera	Hydropsychidae	Hydropsyche	bronta	Hydropsyche bronta Ross, 1938	R. E. DeWalt, D. R. Robertson	2013	USA	Indiana	Porter	East Arm Little Calumet R.	Indiana Dunes National Lakeshore	Howe Rd.	41.62145	-87.09267	0.0001	R. E. DeWalt	stream	adult	female	0	6	0	0	0	0	6	whole animal (EtOH)
INHS	1	8/1/2013	UV Light	Trichoptera	Hydropsychidae	Hydropsyche	sparna	Hydropsyche sparna Ross, 1938	R. E. DeWalt, D. R. Robertson	2013	USA	Indiana	Porter	East Arm Little Calumet R.	Indiana Dunes National Lakeshore	Howe Rd.	41.62145	-87.09267	0.0001	R. E. DeWalt	stream	adult	female	0	1	0	0	0	0	1	whole animal (EtOH)
INHS	1	8/1/2013	UV Light	Trichoptera	Hydroptilidae	Hydroptila	angusta	Hydroptila angusta Ross, 1938	R. E. DeWalt, D. R. Robertson	2013	USA	Indiana	Porter	East Arm Little Calumet R.	Indiana Dunes National Lakeshore	Howe Rd.	41.62145	-87.09267	0.0001	R. E. DeWalt	stream	adult	female	0	1	0	0	0	0	1	whole animal (EtOH)
INHS	1	8/1/2013	UV Light	Trichoptera	Hydroptilidae	Hydroptila	consimilis	Hydroptila consimilis Morton, 1905	R. E. DeWalt, D. R. Robertson	2013	USA	Indiana	Porter	East Arm Little Calumet R.	Indiana Dunes National Lakeshore	Howe Rd.	41.62145	-87.09267	0.0001	R. E. DeWalt	stream	adult	female	0	2	0	0	0	0	2	whole animal (EtOH)
INHS	1	8/1/2013	UV Light	Trichoptera	Hydroptilidae	Oxyethira	pallida	Oxyethira pallida (Banks, 1904)	R. E. DeWalt, D. R. Robertson	2013	USA	Indiana	Porter	East Arm Little Calumet R.	Indiana Dunes National Lakeshore	Howe Rd.	41.62145	-87.09267	0.0001	R. E. DeWalt	stream	adult	female	0	2	0	0	0	0	2	whole animal (EtOH)
INHS	1	8/1/2013	UV Light	Trichoptera	Leptoceridae	Triaenodes	aba	Triaenodes aba Milne, 1935	R. E. DeWalt, D. R. Robertson	2013	USA	Indiana	Porter	East Arm Little Calumet R.	Indiana Dunes National Lakeshore	Howe Rd.	41.62145	-87.09267	0.0001	R. E. DeWalt	stream	adult	female	0	1	0	0	0	0	1	whole animal (EtOH)
INHS	1	8/1/2013	UV Light	Trichoptera	Polycentropodidae	Nyctiophylax	moestus	Nyctiophylax moestus Banks, 1911	R. E. DeWalt, D. R. Robertson	2013	USA	Indiana	Porter	East Arm Little Calumet R.	Indiana Dunes National Lakeshore	Howe Rd.	41.62145	-87.09267	0.0001	R. E. DeWalt	stream	adult	female	0	3	0	0	0	0	3	whole animal (EtOH)
INHS	1	8/27/2013	UV Light	Ephemeroptera	Heptageniidae	Maccaffertium	terminatum	Maccaffertium terminatum (Walsh, 1862)	R. E. DeWalt	2013	USA	Indiana	Porter	East Arm Little Calumet R.	Indiana Dunes National Lakeshore	Howe Rd.	41.62145	-87.09267	0.0001	R. E. DeWalt	stream	adult	male, female	1	1	0	0	0	0	2	whole animal (EtOH)
INHS	1	8/27/2013	UV Light	Ephemeroptera	Ephemeridae	Hexagenia	limbata	Hexagenia limbata (Serville, 1829)	R. E. DeWalt	2013	USA	Indiana	Porter	East Arm Little Calumet R.	Indiana Dunes National Lakeshore	Howe Rd.	41.62145	-87.09267	0.0001	R. E. DeWalt	stream	adult	male, female	4	1	0	0	0	0	5	whole animal (EtOH)
INHS	1	8/27/2013	UV Light	Ephemeroptera	Heptageniidae	Stenacron	interpunctatum	Stenacron interpunctatum (Say, 1839)	R. E. DeWalt	2013	USA	Indiana	Porter	East Arm Little Calumet R.	Indiana Dunes National Lakeshore	Howe Rd.	41.62145	-87.09267	0.0001	R. E. DeWalt	stream	adult	male, female	4	2	0	0	0	0	6	whole animal (EtOH)
INHS	1	4/6/2014	Dipnet	Trichoptera	Hydropsychidae	Cheumatopsyche	sp.	Cheumatopsyche sp.	R. E. DeWalt, D. R. Robertson	2013	USA	Indiana	Porter	East Arm Little Calumet R.	Indiana Dunes National Lakeshore	Howe Rd.	41.62145	-87.09267	0.0001	R. E. DeWalt	stream	larva	unknown	0	0	0	1	0	0	1	whole animal (EtOH)	RED-2014-023
INHS	1	4/6/2014	Dipnet	Trichoptera	Hydropsychidae	Hydropsyche	morosa group	Hydropsyche morosa group	R. E. DeWalt, D. R. Robertson	2013	USA	Indiana	Porter	East Arm Little Calumet R.	Indiana Dunes National Lakeshore	Howe Rd.	41.62145	-87.09267	0.0001	R. E. DeWalt	stream	larva	unknown	0	0	0	1	0	0	1	whole animal (EtOH)	RED-2014-023
INHS	1	4/6/2014	Dipnet	Ephemeroptera	Heptageniidae	Maccaffertium	terminatum	Maccaffertium terminatum (Walsh, 1862)	R. E. DeWalt	2013	USA	Indiana	Porter	East Arm Little Calumet R.	Indiana Dunes National Lakeshore	Howe Rd.	41.62145	-87.09267	0.0001	R. E. DeWalt	stream	larva	unknown	0	0	0	2	0	0	2	whole animal (EtOH)	RED-2014-023
INHS	1	4/6/2014	Dipnet	Trichoptera	Limnephilidae	Pycnopsyche	sp.	Pycnopsyche sp.	R. E. DeWalt, D. R. Robertson	2013	USA	Indiana	Porter	East Arm Little Calumet R.	Indiana Dunes National Lakeshore	Howe Rd.	41.62145	-87.09267	0.0001	R. E. DeWalt	stream	larva	unknown	0	0	0	3	0	0	3	whole animal (EtOH)	RED-2014-023
INHS	1	10/21/2014	UV Light	Trichoptera	Limnephilidae	Pycnopsyche	guttifera	Pycnopsyche guttifera (Walker, 1852)	R. E. DeWalt, D. R. Robertson	2013	USA	Indiana	Porter	East Arm Little Calumet R.	Indiana Dunes National Lakeshore	Howe Rd.	41.62145	-87.09267	0.0001	R. E. DeWalt	stream	adult	male	1	0	0	0	0	0	1	whole animal (EtOH)
INHS	2	7/16/2013	UV Light	Trichoptera	Hydropsychidae	Hydropsyche	bronta	Hydropsyche bronta Ross, 1938	R. E. DeWalt, D. R. Robertson	2013	USA	Indiana	Porter	Trib. Beverly Rd. Marsh	Indiana Dunes National Lakeshore	US-12	41.67135	-86.98812	0.0001	R. E. DeWalt	stream	adult	male, female	1	1	0	0	0	0	2	whole animal (EtOH)
INHS	2	7/16/2013	UV Light	Trichoptera	Hydropsychidae	Hydropsyche	sparna	Hydropsyche sparna Ross, 1938	R. E. DeWalt, D. R. Robertson	2013	USA	Indiana	Porter	Trib. Beverly Rd. Marsh	Indiana Dunes National Lakeshore	US-12	41.67135	-86.98812	0.0001	R. E. DeWalt	stream	adult	male, female	1	1	0	0	0	0	2	whole animal (EtOH)
INHS	2	7/16/2013	UV Light	Trichoptera	Leptoceridae	Oecetis	cinerascens	Oecetis cinerascens (Hagen, 1861)	R. E. DeWalt, D. R. Robertson	2013	USA	Indiana	Porter	Trib. Beverly Rd. Marsh	Indiana Dunes National Lakeshore	US-12	41.67135	-86.98812	0.0001	R. E. DeWalt	stream	adult	male, female	1	2	0	0	0	0	3	whole animal (EtOH)
INHS	2	7/16/2013	UV Light	Trichoptera	Hydropsychidae	Cheumatopsyche	analis	Cheumatopsyche analis (Banks, 1903)	R. E. DeWalt, D. R. Robertson	2013	USA	Indiana	Porter	Trib. Beverly Rd. Marsh	Indiana Dunes National Lakeshore	US-12	41.67135	-86.98812	0.0001	R. E. DeWalt	stream	adult	male, female	2	6	0	0	0	0	8	whole animal (EtOH)
INHS	2	7/16/2013	UV Light	Trichoptera	Hydroptilidae	Hydroptila	waubesiana	Hydroptila waubesiana Betten, 1934	R. E. DeWalt, D. R. Robertson	2013	USA	Indiana	Porter	Trib. Beverly Rd. Marsh	Indiana Dunes National Lakeshore	US-12	41.67135	-86.98812	0.0001	R. E. DeWalt	stream	adult	male, female	3	3	0	0	0	0	6	whole animal (EtOH)
INHS	2	7/16/2013	UV Light	Trichoptera	Phryganeidae	Ptilostomis	ocellifera	Ptilostomis ocellifera (Walker, 1852)	R. E. DeWalt, D. R. Robertson	2013	USA	Indiana	Porter	Trib. Beverly Rd. Marsh	Indiana Dunes National Lakeshore	US-12	41.67135	-86.98812	0.0001	R. E. DeWalt	stream	adult	male, female	3	6	0	0	0	0	9	whole animal (EtOH)
INHS	2	7/16/2013	UV Light	Trichoptera	Hydropsychidae	Hydropsyche	simulans	Hydropsyche simulans Ross, 1938	R. E. DeWalt, D. R. Robertson	2013	USA	Indiana	Porter	Trib. Beverly Rd. Marsh	Indiana Dunes National Lakeshore	US-12	41.67135	-86.98812	0.0001	R. E. DeWalt	stream	adult	male	1	0	0	0	0	0	1	whole animal (EtOH)
INHS	2	7/16/2013	UV Light	Trichoptera	Hydropsychidae	Hydropsyche	betteni	Hydropsyche betteni Ross, 1938	R. E. DeWalt, D. R. Robertson	2013	USA	Indiana	Porter	Trib. Beverly Rd. Marsh	Indiana Dunes National Lakeshore	US-12	41.67135	-86.98812	0.0001	R. E. DeWalt	stream	adult	female	0	3	0	0	0	0	3	whole animal (EtOH)
INHS	2	7/16/2013	UV Light	Trichoptera	Leptoceridae	Oecetis	inconspicua	Oecetis inconspicua (Walker, 1852)	R. E. DeWalt, D. R. Robertson	2013	USA	Indiana	Porter	Trib. Beverly Rd. Marsh	Indiana Dunes National Lakeshore	US-12	41.67135	-86.98812	0.0001	R. E. DeWalt	stream	adult	female	0	1	0	0	0	0	1	whole animal (EtOH)
INHS	2	7/31/2013	UV Light	Trichoptera	Hydroptilidae	Hydroptila	waubesiana	Hydroptila waubesiana Betten, 1934	R. E. DeWalt, D. R. Robertson	2013	USA	Indiana	Porter	Trib. Beverly Rd. Marsh	Indiana Dunes National Lakeshore	US-12	41.67135	-86.98812	0.0001	R. E. DeWalt	stream	adult	male	1	0	0	0	0	0	1	whole animal (EtOH)
INHS	2	7/31/2013	UV Light	Trichoptera	Hydropsychidae	Cheumatopsyche	analis	Cheumatopsyche analis (Banks, 1903)	R. E. DeWalt, D. R. Robertson	2013	USA	Indiana	Porter	Trib. Beverly Rd. Marsh	Indiana Dunes National Lakeshore	US-12	41.67135	-86.98812	0.0001	R. E. DeWalt	stream	adult	female	0	2	0	0	0	0	2	whole animal (EtOH)
INHS	2	7/31/2013	UV Light	Trichoptera	Hydroptilidae	Hydroptila	sp.	Hydroptila sp.	R. E. DeWalt, D. R. Robertson	2013	USA	Indiana	Porter	Trib. Beverly Rd. Marsh	Indiana Dunes National Lakeshore	US-12	41.67135	-86.98812	0.0001	R. E. DeWalt	stream	adult	female	0	1	0	0	0	0	1	whole animal (EtOH)
INHS	2	7/31/2013	UV Light	Trichoptera	Phryganeidae	Ptilostomis	ocellifera	Ptilostomis ocellifera (Walker, 1852)	R. E. DeWalt, D. R. Robertson	2013	USA	Indiana	Porter	Trib. Beverly Rd. Marsh	Indiana Dunes National Lakeshore	US-12	41.67135	-86.98812	0.0001	R. E. DeWalt	stream	adult	female	0	3	0	0	0	0	3	whole animal (EtOH)
INHS	2	4/6/2014	Dipnet	Trichoptera	Limnephilidae	Platycentropus	radiatus	Platycentropus radiatus (Say, 1824)	R. E. DeWalt, D. R. Robertson	2013	USA	Indiana	Porter	Trib. Beverly Rd. Marsh	Indiana Dunes National Lakeshore	US-12	41.67135	-86.98812	0.0001	R. E. DeWalt	stream	larva	unknown	0	0	0	1	0	0	1	whole animal (EtOH)	RED-2014-026
INHS	2	4/6/2014	Dipnet	Trichoptera	Phryganeidae	Ptilostomis	sp.	Ptilostomis sp.	R. E. DeWalt, D. R. Robertson	2013	USA	Indiana	Porter	Trib. Beverly Rd. Marsh	Indiana Dunes National Lakeshore	US-12	41.67135	-86.98812	0.0001	R. E. DeWalt	stream	larva	unknown	0	0	0	2	0	0	2	whole animal (EtOH)	RED-2014-026
INHS	3	7/17/2013	UV Light	Trichoptera	Hydropsychidae	Hydropsyche	sparna	Hydropsyche sparna Ross, 1938	R. E. DeWalt, D. R. Robertson	2013	USA	Indiana	Porter	Munson Ditch	Indiana Dunes State Park	9.3 km NE Crocker	41.65613	-87.05671	0.0001	R. E. DeWalt	stream	adult	male, female	1	1	0	0	0	0	2	whole animal (EtOH)
INHS	3	7/17/2013	UV Light	Trichoptera	Hydroptilidae	Oxyethira	pallida	Oxyethira pallida (Banks, 1904)	R. E. DeWalt, D. R. Robertson	2013	USA	Indiana	Porter	Munson Ditch	Indiana Dunes State Park	9.3 km NE Crocker	41.65613	-87.05671	0.0001	R. E. DeWalt	stream	adult	male, female	2	5	0	0	0	0	7	whole animal (EtOH)
INHS	3	7/17/2013	UV Light	Trichoptera	Leptoceridae	Oecetis	inconspicua	Oecetis inconspicua (Walker, 1852)	R. E. DeWalt, D. R. Robertson	2013	USA	Indiana	Porter	Munson Ditch	Indiana Dunes State Park	9.3 km NE Crocker	41.65613	-87.05671	0.0001	R. E. DeWalt	stream	adult	male, female	4	6	0	0	0	0	10	whole animal (EtOH)
INHS	3	7/17/2013	UV Light	Ephemeroptera	Heptageniidae	Stenacron	interpunctatum	Stenacron interpunctatum (Say, 1839)	R. E. DeWalt	2013	USA	Indiana	Porter	Munson Ditch	Indiana Dunes State Park	9.3 km NE Crocker	41.65613	-87.05671	0.0001	R. E. DeWalt	stream	adult	male, female	8	10	0	0	0	0	18	whole animal (EtOH)
INHS	3	7/17/2013	UV Light	Trichoptera	Hydropsychidae	Hydropsyche	betteni	Hydropsyche betteni Ross, 1938	R. E. DeWalt, D. R. Robertson	2013	USA	Indiana	Porter	Munson Ditch	Indiana Dunes State Park	9.3 km NE Crocker	41.65613	-87.05671	0.0001	R. E. DeWalt	stream	adult	male, female	25	45	0	0	0	0	70	whole animal (EtOH)
INHS	3	7/17/2013	UV Light	Trichoptera	Hydropsychidae	Cheumatopsyche	analis	Cheumatopsyche analis (Banks, 1903)	R. E. DeWalt, D. R. Robertson	2013	USA	Indiana	Porter	Munson Ditch	Indiana Dunes State Park	9.3 km NE Crocker	41.65613	-87.05671	0.0001	R. E. DeWalt	stream	adult	male	1	0	0	0	0	0	1	whole animal (EtOH)
INHS	3	7/17/2013	UV Light	Trichoptera	Hydropsychidae	Cheumatopsyche	oxa	Cheumatopsyche oxa Ross, 1938	R. E. DeWalt, D. R. Robertson	2013	USA	Indiana	Porter	Munson Ditch	Indiana Dunes State Park	9.3 km NE Crocker	41.65613	-87.05671	0.0001	R. E. DeWalt	stream	adult	male	1	0	0	0	0	0	1	whole animal (EtOH)
INHS	3	7/17/2013	UV Light	Trichoptera	Hydropsychidae	Hydropsyche	bronta	Hydropsyche bronta Ross, 1938	R. E. DeWalt, D. R. Robertson	2013	USA	Indiana	Porter	Munson Ditch	Indiana Dunes State Park	9.3 km NE Crocker	41.65613	-87.05671	0.0001	R. E. DeWalt	stream	adult	male	1	0	0	0	0	0	1	whole animal (EtOH)
INHS	3	7/17/2013	UV Light	Trichoptera	Hydroptilidae	Orthotrichia	cristata	Orthotrichia cristata Morton, 1905	R. E. DeWalt, D. R. Robertson	2013	USA	Indiana	Porter	Munson Ditch	Indiana Dunes State Park	9.3 km NE Crocker	41.65613	-87.05671	0.0001	R. E. DeWalt	stream	adult	male	1	0	0	0	0	0	1	whole animal (EtOH)
INHS	3	7/17/2013	UV Light	Trichoptera	Leptoceridae	Leptocerus	americanus	Leptocerus americanus (Banks, 1899)	R. E. DeWalt, D. R. Robertson	2013	USA	Indiana	Porter	Munson Ditch	Indiana Dunes State Park	9.3 km NE Crocker	41.65613	-87.05671	0.0001	R. E. DeWalt	stream	adult	male	1	0	0	0	0	0	1	whole animal (EtOH)
INHS	3	7/17/2013	UV Light	Trichoptera	Phryganeidae	Ptilostomis	ocellifera	Ptilostomis ocellifera (Walker, 1852)	R. E. DeWalt, D. R. Robertson	2013	USA	Indiana	Porter	Munson Ditch	Indiana Dunes State Park	9.3 km NE Crocker	41.65613	-87.05671	0.0001	R. E. DeWalt	stream	adult	male	1	0	0	0	0	0	1	whole animal (EtOH)
INHS	3	7/17/2013	UV Light	Trichoptera	Phryganeidae	Ptilostomis	postica	Ptilostomis postica (Walker, 1852)	R. E. DeWalt, D. R. Robertson	2013	USA	Indiana	Porter	Munson Ditch	Indiana Dunes State Park	9.3 km NE Crocker	41.65613	-87.05671	0.0001	R. E. DeWalt	stream	adult	male	1	0	0	0	0	0	1	whole animal (EtOH)
INHS	3	7/17/2013	UV Light	Ephemeroptera	Heptageniidae	Stenacron	interpunctatum	Stenacron interpunctatum (Say, 1839)	R. E. DeWalt	2013	USA	Indiana	Porter	Munson Ditch	Indiana Dunes State Park	9.3 km NE Crocker	41.65613	-87.05671	0.0001	R. E. DeWalt	stream	adult	male	2	0	0	0	0	0	2	whole animal (EtOH)
INHS	3	7/17/2013	UV Light	Trichoptera	Hydroptilidae	Hydroptila	consimilis	Hydroptila consimilis Morton, 1905	R. E. DeWalt, D. R. Robertson	2013	USA	Indiana	Porter	Munson Ditch	Indiana Dunes State Park	9.3 km NE Crocker	41.65613	-87.05671	0.0001	R. E. DeWalt	stream	adult	male	6	0	0	0	0	0	6	whole animal (EtOH)
INHS	3	7/17/2013	UV Light	Ephemeroptera	Baetidae	Callibaetis	fluctuans	Callibaetis fluctuans (Walsh, 1862)	R. E. DeWalt	2013	USA	Indiana	Porter	Munson Ditch	Indiana Dunes State Park	9.3 km NE Crocker	41.65613	-87.05671	0.0001	R. E. DeWalt	stream	adult	female	0	1	0	0	0	0	1	whole animal (EtOH)
INHS	3	7/17/2013	UV Light	Ephemeroptera	Caenidae	Caenis	amica	Caenis amica Hagen, 1861	R. E. DeWalt	2013	USA	Indiana	Porter	Munson Ditch	Indiana Dunes State Park	9.3 km NE Crocker	41.65613	-87.05671	0.0001	R. E. DeWalt	stream	adult	female	0	1	0	0	0	0	1	whole animal (EtOH)
INHS	3	7/17/2013	UV Light	Plecoptera	Perlidae	Perlesta	lagoi	Perlesta lagoi Stark, 1989	R. E. DeWalt	2013	USA	Indiana	Porter	Munson Ditch	Indiana Dunes State Park	9.3 km NE Crocker	41.65613	-87.05671	0.0001	R. E. DeWalt	stream	adult	female	0	25	0	0	0	0	25	whole animal (EtOH)
INHS	3	7/17/2013	UV Light	Trichoptera	Hydropsychidae	Cheumatopsyche	sp.	Cheumatopsyche sp.	R. E. DeWalt, D. R. Robertson	2013	USA	Indiana	Porter	Munson Ditch	Indiana Dunes State Park	9.3 km NE Crocker	41.65613	-87.05671	0.0001	R. E. DeWalt	stream	adult	female	0	13	0	0	0	0	13	whole animal (EtOH)
INHS	3	7/17/2013	UV Light	Trichoptera	Hydropsychidae	Hydropsyche	sp.	Hydropsyche sp.	R. E. DeWalt, D. R. Robertson	2013	USA	Indiana	Porter	Munson Ditch	Indiana Dunes State Park	9.3 km NE Crocker	41.65613	-87.05671	0.0001	R. E. DeWalt	stream	adult	female	0	1	0	0	0	0	1	whole animal (EtOH)
INHS	3	7/17/2013	UV Light	Trichoptera	Hydroptilidae	Hydroptila	sp.	Hydroptila sp.	R. E. DeWalt, D. R. Robertson	2013	USA	Indiana	Porter	Munson Ditch	Indiana Dunes State Park	9.3 km NE Crocker	41.65613	-87.05671	0.0001	R. E. DeWalt	stream	adult	female	0	22	0	0	0	0	22	whole animal (EtOH)
INHS	3	7/17/2013	UV Light	Trichoptera	Leptoceridae	Ceraclea	sp.	Ceraclea sp.	R. E. DeWalt, D. R. Robertson	2013	USA	Indiana	Porter	Munson Ditch	Indiana Dunes State Park	9.3 km NE Crocker	41.65613	-87.05671	0.0001	R. E. DeWalt	stream	adult	female	0	2	0	0	0	0	2	whole animal (EtOH)
INHS	3	7/17/2013	UV Light	Trichoptera	Leptoceridae	Triaenodes	tardus	Triaenodes tardus Milne, 1934	R. E. DeWalt, D. R. Robertson	2013	USA	Indiana	Porter	Munson Ditch	Indiana Dunes State Park	9.3 km NE Crocker	41.65613	-87.05671	0.0001	R. E. DeWalt	stream	adult	female	0	2	0	0	0	0	2	whole animal (EtOH)
INHS	3	7/17/2013	UV Light	Trichoptera	Polycentropodidae	Plectrocnemia	crassicornis	Plectrocnemia crassicornis (Walker, 1852)	R. E. DeWalt, D. R. Robertson	2013	USA	Indiana	Porter	Munson Ditch	Indiana Dunes State Park	9.3 km NE Crocker	41.65613	-87.05671	0.0001	R. E. DeWalt	stream	adult	female	0	1	0	0	0	0	1	whole animal (EtOH)
INHS	3	7/17/2013	UV Light	Trichoptera	Polycentropodidae	Polycentropus	sp.	Polycentropus sp.	R. E. DeWalt, D. R. Robertson	2013	USA	Indiana	Porter	Munson Ditch	Indiana Dunes State Park	9.3 km NE Crocker	41.65613	-87.05671	0.0001	R. E. DeWalt	stream	adult	female	0	1	0	0	0	0	1	whole animal (EtOH)
INHS	3	7/17/2013	UV Light	Trichoptera	Psychomyidae	Lype	diversa	Lype diversa (Banks, 1914)	R. E. DeWalt, D. R. Robertson	2013	USA	Indiana	Porter	Munson Ditch	Indiana Dunes State Park	9.3 km NE Crocker	41.65613	-87.05671	0.0001	R. E. DeWalt	stream	adult	female	0	1	0	0	0	0	1	whole animal (EtOH)
INHS	3	8/1/2013	UV Light	Ephemeroptera	Heptageniidae	Stenacron	interpunctatum	Stenacron interpunctatum (Say, 1839)	R. E. DeWalt	2013	USA	Indiana	Porter	Munson Ditch	Indiana Dunes State Park	9.3 km NE Crocker	41.65613	-87.05671	0.0001	R. E. DeWalt	stream	adult	male, female	2	1	0	0	0	0	3	whole animal (EtOH)
INHS	3	8/1/2013	UV Light	Trichoptera	Hydroptilidae	Oxyethira	pallida	Oxyethira pallida (Banks, 1904)	R. E. DeWalt, D. R. Robertson	2013	USA	Indiana	Porter	Munson Ditch	Indiana Dunes State Park	9.3 km NE Crocker	41.65613	-87.05671	0.0001	R. E. DeWalt	stream	adult	male, female	2	4	0	0	0	0	6	whole animal (EtOH)
INHS	3	8/1/2013	UV Light	Trichoptera	Molannidae	Molanna	tryphena	Molanna tryphena Betten, 1934	R. E. DeWalt, D. R. Robertson	2013	USA	Indiana	Porter	Munson Ditch	Indiana Dunes State Park	9.3 km NE Crocker	41.65613	-87.05671	0.0001	R. E. DeWalt	stream	adult	male	1	0	0	0	0	0	1	whole animal (EtOH)
INHS	3	8/1/2013	UV Light	Trichoptera	Hydropsychidae	Hydropsyche	sparna	Hydropsyche sparna Ross, 1938	R. E. DeWalt, D. R. Robertson	2013	USA	Indiana	Porter	Munson Ditch	Indiana Dunes State Park	9.3 km NE Crocker	41.65613	-87.05671	0.0001	R. E. DeWalt	stream	adult	female	0	2	0	0	0	0	2	whole animal (EtOH)
INHS	3	8/1/2013	UV Light	Trichoptera	Limnephilidae	Platycentropus	radiatus	Platycentropus radiatus (Say, 1824)	R. E. DeWalt, D. R. Robertson	2013	USA	Indiana	Porter	Munson Ditch	Indiana Dunes State Park	9.3 km NE Crocker	41.65613	-87.05671	0.0001	R. E. DeWalt	stream	adult	female	0	1	0	0	0	0	1	whole animal (EtOH)
INHS	3	8/1/2013	UV Light	Trichoptera	Phryganeidae	Ptilostomis	ocellifera	Ptilostomis ocellifera (Walker, 1852)	R. E. DeWalt, D. R. Robertson	2013	USA	Indiana	Porter	Munson Ditch	Indiana Dunes State Park	9.3 km NE Crocker	41.65613	-87.05671	0.0001	R. E. DeWalt	stream	adult	female	0	1	0	0	0	0	1	whole animal (EtOH)
INHS	3	7/1/2014	UV Light	Trichoptera	Dipseudopsidae	Phylocentropus	placidus	Phylocentropus placidus (Banks, 1905)	R. E. DeWalt, D. R. Robertson	2013	USA	Indiana	Porter	Munson Ditch	Indiana Dunes State Park	9.3 km NE Crocker	41.65613	-87.05671	0.0001	R. E. DeWalt	stream	adult	male, female	1	4	0	0	0	0	5	whole animal (EtOH)
INHS	3	7/1/2014	UV Light	Trichoptera	Hydroptilidae	Hydroptila	angusta	Hydroptila angusta Ross, 1938	R. E. DeWalt, D. R. Robertson	2013	USA	Indiana	Porter	Munson Ditch	Indiana Dunes State Park	9.3 km NE Crocker	41.65613	-87.05671	0.0001	R. E. DeWalt	stream	adult	male, female	3	13	0	0	0	0	16	whole animal (EtOH)
INHS	3	7/1/2014	UV Light	Trichoptera	Hydroptilidae	Hydroptila	armata	Hydroptila armata Ross, 1938	R. E. DeWalt, D. R. Robertson	2013	USA	Indiana	Porter	Munson Ditch	Indiana Dunes State Park	9.3 km NE Crocker	41.65613	-87.05671	0.0001	R. E. DeWalt	stream	adult	male, female	3	26	0	0	0	0	29	whole animal (EtOH)
INHS	3	7/1/2014	UV Light	Trichoptera	Hydroptilidae	Hydroptila	waubesiana	Hydroptila waubesiana Betten, 1934	R. E. DeWalt, D. R. Robertson	2013	USA	Indiana	Porter	Munson Ditch	Indiana Dunes State Park	9.3 km NE Crocker	41.65613	-87.05671	0.0001	R. E. DeWalt	stream	adult	male, female	3	23	0	0	0	0	26	whole animal (EtOH)
INHS	3	7/1/2014	UV Light	Trichoptera	Leptoceridae	Oecetis	inconspicua	Oecetis inconspicua (Walker, 1852)	R. E. DeWalt, D. R. Robertson	2013	USA	Indiana	Porter	Munson Ditch	Indiana Dunes State Park	9.3 km NE Crocker	41.65613	-87.05671	0.0001	R. E. DeWalt	stream	adult	male, female	3	2	0	0	0	0	5	whole animal (EtOH)
INHS	3	7/1/2014	UV Light	Trichoptera	Hydropsychidae	Cheumatopsyche	analis	Cheumatopsyche analis (Banks, 1903)	R. E. DeWalt, D. R. Robertson	2013	USA	Indiana	Porter	Munson Ditch	Indiana Dunes State Park	9.3 km NE Crocker	41.65613	-87.05671	0.0001	R. E. DeWalt	stream	adult	male, female	5	70	0	0	0	0	75	whole animal (EtOH)
INHS	3	7/1/2014	UV Light	Trichoptera	Hydropsychidae	Hydropsyche	bronta	Hydropsyche bronta Ross, 1938	R. E. DeWalt, D. R. Robertson	2013	USA	Indiana	Porter	Munson Ditch	Indiana Dunes State Park	9.3 km NE Crocker	41.65613	-87.05671	0.0001	R. E. DeWalt	stream	adult	male, female	5	7	0	0	0	0	12	whole animal (EtOH)
INHS	3	7/1/2014	UV Light	Trichoptera	Hydroptilidae	Hydroptila	consimilis	Hydroptila consimilis Morton, 1905	R. E. DeWalt, D. R. Robertson	2013	USA	Indiana	Porter	Munson Ditch	Indiana Dunes State Park	9.3 km NE Crocker	41.65613	-87.05671	0.0001	R. E. DeWalt	stream	adult	male, female	6	1	0	0	0	0	1	whole animal (EtOH)
INHS	3	7/1/2014	UV Light	Trichoptera	Hydroptilidae	Oxyethira	pallida	Oxyethira pallida (Banks, 1904)	R. E. DeWalt, D. R. Robertson	2013	USA	Indiana	Porter	Munson Ditch	Indiana Dunes State Park	9.3 km NE Crocker	41.65613	-87.05671	0.0001	R. E. DeWalt	stream	adult	male, female	6	32	0	0	0	0	38	whole animal (EtOH)
INHS	3	7/1/2014	UV Light	Trichoptera	Hydropsychidae	Hydropsyche	betteni	Hydropsyche betteni Ross, 1938	R. E. DeWalt, D. R. Robertson	2013	USA	Indiana	Porter	Munson Ditch	Indiana Dunes State Park	9.3 km NE Crocker	41.65613	-87.05671	0.0001	R. E. DeWalt	stream	adult	male, female	8	18	0	0	0	0	26	whole animal (EtOH)
INHS	3	7/1/2014	UV Light	Trichoptera	Hydropsychidae	Cheumatopsyche	oxa	Cheumatopsyche oxa Ross, 1938	R. E. DeWalt, D. R. Robertson	2013	USA	Indiana	Porter	Munson Ditch	Indiana Dunes State Park	9.3 km NE Crocker	41.65613	-87.05671	0.0001	R. E. DeWalt	stream	adult	male	1	0	0	0	0	0	1	whole animal (EtOH)
INHS	3	7/1/2014	UV Light	Trichoptera	Hydropsychidae	Hydropsyche	sparna	Hydropsyche sparna Ross, 1938	R. E. DeWalt, D. R. Robertson	2013	USA	Indiana	Porter	Munson Ditch	Indiana Dunes State Park	9.3 km NE Crocker	41.65613	-87.05671	0.0001	R. E. DeWalt	stream	adult	male, female	1	2	0	0	0	0	3	whole animal (EtOH)
INHS	3	7/1/2014	UV Light	Trichoptera	Hydroptilidae	Oxyethira	forcipata	Oxyethira forcipata Mosely, 1934	R. E. DeWalt, D. R. Robertson	2013	USA	Indiana	Porter	Munson Ditch	Indiana Dunes State Park	9.3 km NE Crocker	41.65613	-87.05671	0.0001	R. E. DeWalt	stream	adult	male	1	0	0	0	0	0	1	whole animal (EtOH)
INHS	3	7/1/2014	UV Light	Trichoptera	Leptoceridae	Triaenodes	nox	Triaenodes nox Ross, 1941	R. E. DeWalt, D. R. Robertson	2013	USA	Indiana	Porter	Munson Ditch	Indiana Dunes State Park	9.3 km NE Crocker	41.65613	-87.05671	0.0001	R. E. DeWalt	stream	adult	male	1	0	0	0	0	0	1	whole animal (EtOH)
INHS	3	7/1/2014	UV Light	Trichoptera	Hydroptilidae	Hydroptila	albicornis	Hydroptila albicornis Hagen, 1861	R. E. DeWalt, D. R. Robertson	2013	USA	Indiana	Porter	Munson Ditch	Indiana Dunes State Park	9.3 km NE Crocker	41.65613	-87.05671	0.0001	R. E. DeWalt	stream	adult	female	0	1	0	0	0	0	1	whole animal (EtOH)
INHS	3	7/1/2014	UV Light	Trichoptera	Hydroptilidae	Orthotrichia	aegerfasciella	Orthotrichia aegerfasciella (Chambers, 1873)	R. E. DeWalt, D. R. Robertson	2013	USA	Indiana	Porter	Munson Ditch	Indiana Dunes State Park	9.3 km NE Crocker	41.65613	-87.05671	0.0001	R. E. DeWalt	stream	adult	female	0	3	0	0	0	0	3	whole animal (EtOH)
INHS	3	7/1/2014	UV Light	Trichoptera	Leptoceridae	Oecetis	cinerascens	Oecetis cinerascens (Hagen, 1861)	R. E. DeWalt, D. R. Robertson	2013	USA	Indiana	Porter	Munson Ditch	Indiana Dunes State Park	9.3 km NE Crocker	41.65613	-87.05671	0.0001	R. E. DeWalt	stream	adult	female	0	1	0	0	0	0	1	whole animal (EtOH)
INHS	3	7/1/2014	UV Light	Trichoptera	Leptoceridae	Triaenodes	aba	Triaenodes aba Milne, 1935	R. E. DeWalt, D. R. Robertson	2013	USA	Indiana	Porter	Munson Ditch	Indiana Dunes State Park	9.3 km NE Crocker	41.65613	-87.05671	0.0001	R. E. DeWalt	stream	adult	female	0	1	0	0	0	0	1	whole animal (EtOH)
INHS	3	7/1/2014	UV Light	Trichoptera	Leptoceridae	Triaenodes	melacus	Triaenodes melacus Ross, 1947	R. E. DeWalt, D. R. Robertson	2013	USA	Indiana	Porter	Munson Ditch	Indiana Dunes State Park	9.3 km NE Crocker	41.65613	-87.05671	0.0001	R. E. DeWalt	stream	adult	female	0	11	0	0	0	0	11	whole animal (EtOH)
INHS	3	7/1/2014	UV Light	Trichoptera	Phryganeidae	Ptilostomis	ocellifera	Ptilostomis ocellifera (Walker, 1852)	R. E. DeWalt, D. R. Robertson	2013	USA	Indiana	Porter	Munson Ditch	Indiana Dunes State Park	9.3 km NE Crocker	41.65613	-87.05671	0.0001	R. E. DeWalt	stream	adult	female	0	1	0	0	0	0	1	whole animal (EtOH)
INHS	4	6/23/2013	UV Light	Trichoptera	Hydroptilidae	Hydroptila	waubesiana	Hydroptila waubesiana Betten, 1934	R. E. DeWalt, D. R. Robertson	2013	USA	Indiana	Porter	Beverly Dr. Marsh	Indiana Dunes National Lakeshore	9.7 km WSW Michigan City	41.67375	-87.00207	0.0001	R. E. DeWalt	marsh	adult	male, female	1	4	0	0	0	0	5	whole animal (EtOH)
INHS	4	6/23/2013	UV Light	Trichoptera	Hydroptilidae	Oxyethira	pallida	Oxyethira pallida (Banks, 1904)	R. E. DeWalt, D. R. Robertson	2013	USA	Indiana	Porter	Beverly Dr. Marsh	Indiana Dunes National Lakeshore	9.7 km WSW Michigan City	41.67375	-87.00207	0.0001	R. E. DeWalt	marsh	adult	male, female	1	4	0	0	0	0	5	whole animal (EtOH)
INHS	4	6/23/2013	UV Light	Trichoptera	Leptoceridae	Ceraclea	tarsipunctata	Ceraclea tarsipunctata (Vorhies, 1909)	R. E. DeWalt, D. R. Robertson	2013	USA	Indiana	Porter	Beverly Dr. Marsh	Indiana Dunes National Lakeshore	9.7 km WSW Michigan City	41.67375	-87.00207	0.0001	R. E. DeWalt	marsh	adult	male, female	1	5	0	0	0	0	6	whole animal (EtOH)
INHS	4	6/23/2013	UV Light	Trichoptera	Leptoceridae	Oecetis	inconspicua	Oecetis inconspicua (Walker, 1852)	R. E. DeWalt, D. R. Robertson	2013	USA	Indiana	Porter	Beverly Dr. Marsh	Indiana Dunes National Lakeshore	9.7 km WSW Michigan City	41.67375	-87.00207	0.0001	R. E. DeWalt	marsh	adult	male, female	4	1	0	0	0	0	5	whole animal (EtOH)
INHS	4	6/23/2013	UV Light	Trichoptera	Leptoceridae	Leptocerus	americanus	Leptocerus americanus (Banks, 1899)	R. E. DeWalt, D. R. Robertson	2013	USA	Indiana	Porter	Beverly Dr. Marsh	Indiana Dunes National Lakeshore	9.7 km WSW Michigan City	41.67375	-87.00207	0.0001	R. E. DeWalt	marsh	adult	male, female	6	37	0	0	0	0	43	whole animal (EtOH)
INHS	4	6/23/2013	UV Light	Trichoptera	Leptoceridae	Triaenodes	aba	Triaenodes aba Milne, 1935	R. E. DeWalt, D. R. Robertson	2013	USA	Indiana	Porter	Beverly Dr. Marsh	Indiana Dunes National Lakeshore	9.7 km WSW Michigan City	41.67375	-87.00207	0.0001	R. E. DeWalt	marsh	adult	male, female	34	232	0	0	0	0	266	whole animal (EtOH)
INHS	4	6/23/2013	UV Light	Trichoptera	Hydropsychidae	Hydropsyche	betteni	Hydropsyche betteni Ross, 1938	R. E. DeWalt, D. R. Robertson	2013	USA	Indiana	Porter	Beverly Dr. Marsh	Indiana Dunes National Lakeshore	9.7 km WSW Michigan City	41.67375	-87.00207	0.0001	R. E. DeWalt	marsh	adult	female	0	2	0	0	0	0	2	whole animal (EtOH)
INHS	4	6/23/2013	UV Light	Trichoptera	Hydroptilidae	Hydroptila	angusta	Hydroptila angusta Ross, 1938	R. E. DeWalt, D. R. Robertson	2013	USA	Indiana	Porter	Beverly Dr. Marsh	Indiana Dunes National Lakeshore	9.7 km WSW Michigan City	41.67375	-87.00207	0.0001	R. E. DeWalt	marsh	adult	female	0	1	0	0	0	0	1	whole animal (EtOH)
INHS	4	6/23/2013	UV Light	Trichoptera	Leptoceridae	Nectopsyche	sp.	Nectopsyche sp.	R. E. DeWalt, D. R. Robertson	2013	USA	Indiana	Porter	Beverly Dr. Marsh	Indiana Dunes National Lakeshore	9.7 km WSW Michigan City	41.67375	-87.00207	0.0001	R. E. DeWalt	marsh	adult	female	0	3	0	0	0	0	3	whole animal (EtOH)
INHS	4	6/23/2013	UV Light	Trichoptera	Leptoceridae	Oecetis	ditissa	Oecetis ditissa Ross, 1966	R. E. DeWalt, D. R. Robertson	2013	USA	Indiana	Porter	Beverly Dr. Marsh	Indiana Dunes National Lakeshore	9.7 km WSW Michigan City	41.67375	-87.00207	0.0001	R. E. DeWalt	marsh	adult	female	0	1	0	0	0	0	1	whole animal (EtOH)
INHS	4	6/23/2013	UV Light	Trichoptera	Leptoceridae	Triaenodes	melacus	Triaenodes melacus Ross, 1947	R. E. DeWalt, D. R. Robertson	2013	USA	Indiana	Porter	Beverly Dr. Marsh	Indiana Dunes National Lakeshore	9.7 km WSW Michigan City	41.67375	-87.00207	0.0001	R. E. DeWalt	marsh	adult	female	0	1	0	0	0	0	1	whole animal (EtOH)
INHS	4	6/23/2013	UV Light	Trichoptera	Limnephilidae	Platycentropus	radiatus	Platycentropus radiatus (Say, 1824)	R. E. DeWalt, D. R. Robertson	2013	USA	Indiana	Porter	Beverly Dr. Marsh	Indiana Dunes National Lakeshore	9.7 km WSW Michigan City	41.67375	-87.00207	0.0001	R. E. DeWalt	marsh	adult	female	0	1	0	0	0	0	1	whole animal (EtOH)
INHS	4	6/23/2013	UV Light	Trichoptera	Phryganeidae	Banksiola	crotchi	Banksiola crotchi Banks, 1944	R. E. DeWalt, D. R. Robertson	2013	USA	Indiana	Porter	Beverly Dr. Marsh	Indiana Dunes National Lakeshore	9.7 km WSW Michigan City	41.67375	-87.00207	0.0001	R. E. DeWalt	marsh	adult	female	0	1	0	0	0	0	1	whole animal (EtOH)
INHS	4	6/23/2013	UV Light	Trichoptera	Psychomyidae	Lype	diversa	Lype diversa (Banks, 1914)	R. E. DeWalt, D. R. Robertson	2013	USA	Indiana	Porter	Beverly Dr. Marsh	Indiana Dunes National Lakeshore	9.7 km WSW Michigan City	41.67375	-87.00207	0.0001	R. E. DeWalt	marsh	adult	female	0	1	0	0	0	0	1	whole animal (EtOH)
INHS	4	6/27/2013	UV Light	Ephemeroptera	Caenidae	Caenis	amica	Caenis amica Hagen, 1861	R. E. DeWalt	2013	USA	Indiana	Porter	Beverly Dr. Marsh	Indiana Dunes National Lakeshore	9.7 km WSW Michigan City	41.67375	-87.00207	0.0001	R. E. DeWalt	marsh	adult	male, female	6	2	0	0	0	0	8	whole animal (EtOH)
INHS	4	6/27/2013	UV Light	Ephemeroptera	Baetidae	Callibaetis	ferrugineus	Callibaetis ferrugineu (Walsh, 1862)	R. E. DeWalt	2013	USA	Indiana	Porter	Beverly Dr. Marsh	Indiana Dunes National Lakeshore	9.7 km WSW Michigan City	41.67375	-87.00207	0.0001	R. E. DeWalt	marsh	adult	female	0	1	0	0	0	0	1	whole animal (EtOH)
INHS	4	6/27/2013	UV Light	Ephemeroptera	Baetidae	Callibaetis	pallidus	Callibaetis pallidus Banks, 1900*	R. E. DeWalt	2013	USA	Indiana	Porter	Beverly Dr. Marsh	Indiana Dunes National Lakeshore	9.7 km WSW Michigan City	41.67375	-87.00207	0.0001	R. E. DeWalt	marsh	adult	female	0	2	0	0	0	0	2	whole animal (EtOH)
INHS	4	7/16/2013	UV Light	Trichoptera	Hydroptilidae	Hydroptila	angusta	Hydroptila angusta Ross, 1938	R. E. DeWalt, D. R. Robertson	2013	USA	Indiana	Porter	Beverly Dr. Marsh	Indiana Dunes National Lakeshore	9.7 km WSW Michigan City	41.67375	-87.00207	0.0001	R. E. DeWalt	marsh	adult	male, female	1	1	0	0	0	0	2	whole animal (EtOH)
INHS	4	7/16/2013	UV Light	Trichoptera	Hydroptilidae	Hydroptila	armata	Hydroptila armata Ross, 1938	R. E. DeWalt, D. R. Robertson	2013	USA	Indiana	Porter	Beverly Dr. Marsh	Indiana Dunes National Lakeshore	9.7 km WSW Michigan City	41.67375	-87.00207	0.0001	R. E. DeWalt	marsh	adult	male, female	1	7	0	0	0	0	8	whole animal (EtOH)
INHS	4	7/16/2013	UV Light	Trichoptera	Hydroptilidae	Orthotrichia	cristata	Orthotrichia cristata Morton, 1905	R. E. DeWalt, D. R. Robertson	2013	USA	Indiana	Porter	Beverly Dr. Marsh	Indiana Dunes National Lakeshore	9.7 km WSW Michigan City	41.67375	-87.00207	0.0001	R. E. DeWalt	marsh	adult	male, female	1	27	0	0	0	0	28	whole animal (EtOH)
INHS	4	7/16/2013	UV Light	Trichoptera	Leptoceridae	Oecetis	cinerascens	Oecetis cinerascens (Hagen, 1861)	R. E. DeWalt, D. R. Robertson	2013	USA	Indiana	Porter	Beverly Dr. Marsh	Indiana Dunes National Lakeshore	9.7 km WSW Michigan City	41.67375	-87.00207	0.0001	R. E. DeWalt	marsh	adult	male, female	1	11	0	0	0	0	12	whole animal (EtOH)
INHS	4	7/16/2013	UV Light	Trichoptera	Leptoceridae	Leptocerus	americanus	Leptocerus americanus (Banks, 1899)	R. E. DeWalt, D. R. Robertson	2013	USA	Indiana	Porter	Beverly Dr. Marsh	Indiana Dunes National Lakeshore	9.7 km WSW Michigan City	41.67375	-87.00207	0.0001	R. E. DeWalt	marsh	adult	male, female	2	17	0	0	0	0	19	whole animal (EtOH)
INHS	4	7/16/2013	UV Light	Trichoptera	Leptoceridae	Triaenodes	aba	Triaenodes aba Milne, 1935	R. E. DeWalt, D. R. Robertson	2013	USA	Indiana	Porter	Beverly Dr. Marsh	Indiana Dunes National Lakeshore	9.7 km WSW Michigan City	41.67375	-87.00207	0.0001	R. E. DeWalt	marsh	adult	male, female	2	2	0	0	0	0	4	whole animal (EtOH)
INHS	4	7/16/2013	UV Light	Trichoptera	Hydroptilidae	Hydroptila	waubesiana	Hydroptila waubesiana Betten, 1934	R. E. DeWalt, D. R. Robertson	2013	USA	Indiana	Porter	Beverly Dr. Marsh	Indiana Dunes National Lakeshore	9.7 km WSW Michigan City	41.67375	-87.00207	0.0001	R. E. DeWalt	marsh	adult	male, female	5	14	0	0	0	0	19	whole animal (EtOH)
INHS	4	7/16/2013	UV Light	Trichoptera	Leptoceridae	Triaenodes	tardus	Triaenodes tardus Milne, 1934	R. E. DeWalt, D. R. Robertson	2013	USA	Indiana	Porter	Beverly Dr. Marsh	Indiana Dunes National Lakeshore	9.7 km WSW Michigan City	41.67375	-87.00207	0.0001	R. E. DeWalt	marsh	adult	male, female	10	32	0	0	0	0	42	whole animal (EtOH)
INHS	4	7/16/2013	UV Light	Trichoptera	Hydroptilidae	Oxyethira	pallida	Oxyethira pallida (Banks, 1904)	R. E. DeWalt, D. R. Robertson	2013	USA	Indiana	Porter	Beverly Dr. Marsh	Indiana Dunes National Lakeshore	9.7 km WSW Michigan City	41.67375	-87.00207	0.0001	R. E. DeWalt	marsh	adult	male, female	21	340	0	0	0	0	361	whole animal (EtOH)
INHS	4	7/16/2013	UV Light	Trichoptera	Leptoceridae	Oecetis	inconspicua	Oecetis inconspicua (Walker, 1852)	R. E. DeWalt, D. R. Robertson	2013	USA	Indiana	Porter	Beverly Dr. Marsh	Indiana Dunes National Lakeshore	9.7 km WSW Michigan City	41.67375	-87.00207	0.0001	R. E. DeWalt	marsh	adult	male, female	26	21	0	0	0	0	47	whole animal (EtOH)
INHS	4	7/16/2013	UV Light	Trichoptera	Hydropsychidae	Cheumatopsyche	pasella	Cheumatopsyche pasella Ross 1941	R. E. DeWalt, D. R. Robertson	2013	USA	Indiana	Porter	Beverly Dr. Marsh	Indiana Dunes National Lakeshore	9.7 km WSW Michigan City	41.67375	-87.00207	0.0001	R. E. DeWalt	marsh	adult	male	1	0	0	0	0	0	1	whole animal (EtOH)
INHS	4	7/16/2013	UV Light	Trichoptera	Leptoceridae	Oecetis	ditissa	Oecetis ditissa Ross, 1966	R. E. DeWalt, D. R. Robertson	2013	USA	Indiana	Porter	Beverly Dr. Marsh	Indiana Dunes National Lakeshore	9.7 km WSW Michigan City	41.67375	-87.00207	0.0001	R. E. DeWalt	marsh	adult	male	1	0	0	0	0	0	1	whole animal (EtOH)
INHS	4	7/16/2013	UV Light	Trichoptera	Phryganeidae	Banksiola	crotchi	Banksiola crotchi Banks, 1944	R. E. DeWalt, D. R. Robertson	2013	USA	Indiana	Porter	Beverly Dr. Marsh	Indiana Dunes National Lakeshore	9.7 km WSW Michigan City	41.67375	-87.00207	0.0001	R. E. DeWalt	marsh	adult	male	1	0	0	0	0	0	1	whole animal (EtOH)
INHS	4	7/16/2013	UV Light	Ephemeroptera	Caenidae	Caenis	amica	Caenis amica Hagen, 1861	R. E. DeWalt	2013	USA	Indiana	Porter	Beverly Dr. Marsh	Indiana Dunes National Lakeshore	9.7 km WSW Michigan City	41.67375	-87.00207	0.0001	R. E. DeWalt	marsh	adult	female	0	9	0	0	0	0	9	whole animal (EtOH)
INHS	4	7/16/2013	UV Light	Trichoptera	Hydropsychidae	Cheumatopsyche	analis	Cheumatopsyche analis (Banks, 1903)	R. E. DeWalt, D. R. Robertson	2013	USA	Indiana	Porter	Beverly Dr. Marsh	Indiana Dunes National Lakeshore	9.7 km WSW Michigan City	41.67375	-87.00207	0.0001	R. E. DeWalt	marsh	adult	female	0	7	0	0	0	0	7	whole animal (EtOH)
INHS	4	7/16/2013	UV Light	Trichoptera	Hydropsychidae	Hydropsyche	betteni	Hydropsyche betteni Ross, 1938	R. E. DeWalt, D. R. Robertson	2013	USA	Indiana	Porter	Beverly Dr. Marsh	Indiana Dunes National Lakeshore	9.7 km WSW Michigan City	41.67375	-87.00207	0.0001	R. E. DeWalt	marsh	adult	female	0	6	0	0	0	0	6	whole animal (EtOH)
INHS	4	7/16/2013	UV Light	Trichoptera	Hydropsychidae	Hydropsyche	sparna	Hydropsyche sparna Ross, 1938	R. E. DeWalt, D. R. Robertson	2013	USA	Indiana	Porter	Beverly Dr. Marsh	Indiana Dunes National Lakeshore	9.7 km WSW Michigan City	41.67375	-87.00207	0.0001	R. E. DeWalt	marsh	adult	female	0	1	0	0	0	0	1	whole animal (EtOH)
INHS	4	7/16/2013	UV Light	Trichoptera	Hydroptilidae	Hydroptila	perdita	Hydroptila perdita Morton, 1905	R. E. DeWalt, D. R. Robertson	2013	USA	Indiana	Porter	Beverly Dr. Marsh	Indiana Dunes National Lakeshore	9.7 km WSW Michigan City	41.67375	-87.00207	0.0001	R. E. DeWalt	marsh	adult	female	0	1	0	0	0	0	1	whole animal (EtOH)
INHS	4	7/16/2013	UV Light	Trichoptera	Hydroptilidae	Orthotrichia	aegerfasciella	Orthotrichia aegerfasciella (Chambers, 1873)	R. E. DeWalt, D. R. Robertson	2013	USA	Indiana	Porter	Beverly Dr. Marsh	Indiana Dunes National Lakeshore	9.7 km WSW Michigan City	41.67375	-87.00207	0.0001	R. E. DeWalt	marsh	adult	female	0	8	0	0	0	0	8	whole animal (EtOH)
INHS	4	7/16/2013	UV Light	Trichoptera	Hydroptilidae	Oxyethira	serrata	Oxyethira serrata Ross 1938	R. E. DeWalt, D. R. Robertson	2013	USA	Indiana	Porter	Beverly Dr. Marsh	Indiana Dunes National Lakeshore	9.7 km WSW Michigan City	41.67375	-87.00207	0.0001	R. E. DeWalt	marsh	adult	female	0	5	0	0	0	0	5	whole animal (EtOH)
INHS	4	7/16/2013	UV Light	Trichoptera	Leptoceridae	Ceraclea	tarsipunctata	Ceraclea tarsipunctata (Vorhies, 1909)	R. E. DeWalt, D. R. Robertson	2013	USA	Indiana	Porter	Beverly Dr. Marsh	Indiana Dunes National Lakeshore	9.7 km WSW Michigan City	41.67375	-87.00207	0.0001	R. E. DeWalt	marsh	adult	female	0	2	0	0	0	0	2	whole animal (EtOH)
INHS	4	7/16/2013	UV Light	Trichoptera	Leptoceridae	Nectopsyche	pavida	Nectopsyche pavida (Hagen, 1861)	R. E. DeWalt, D. R. Robertson	2013	USA	Indiana	Porter	Beverly Dr. Marsh	Indiana Dunes National Lakeshore	9.7 km WSW Michigan City	41.67375	-87.00207	0.0001	R. E. DeWalt	marsh	adult	female	0	1	0	0	0	0	1	whole animal (EtOH)
INHS	4	7/16/2013	UV Light	Trichoptera	Polycentropodidae	Nyctiophylax	moestus	Nyctiophylax moestus Banks, 1911	R. E. DeWalt, D. R. Robertson	2013	USA	Indiana	Porter	Beverly Dr. Marsh	Indiana Dunes National Lakeshore	9.7 km WSW Michigan City	41.67375	-87.00207	0.0001	R. E. DeWalt	marsh	adult	female	0	1	0	0	0	0	1	whole animal (EtOH)
INHS	4	7/16/2013	UV Light	Trichoptera	Polycentropodidae	Plectocnemia	cinerea	Plectrocnemia cinerea (Hagen, 1861)	R. E. DeWalt, D. R. Robertson	2013	USA	Indiana	Porter	Beverly Dr. Marsh	Indiana Dunes National Lakeshore	9.7 km WSW Michigan City	41.67375	-87.00207	0.0001	R. E. DeWalt	marsh	adult	female	0	1	0	0	0	0	1	whole animal (EtOH)
INHS	5	7/17/2013	UV Light	Plecoptera	Perlidae	Perlesta	lagoi	Perlesta lagoi Stark, 1989	R. E. DeWalt	2013	USA	Indiana	Porter	Dunes Creek	Indiana Dunes State Park	9.4 km NE Crocker	41.65706	-87.05788	0.0001	R. E. DeWalt	stream	adult	male, female	1	27	0	0	0	0	28	whole animal (EtOH)
INHS	5	7/17/2013	UV Light	Trichoptera	Phryganeidae	Ptilostomis	ocellifera	Ptilostomis ocellifera (Walker, 1852)	R. E. DeWalt, D. R. Robertson	2013	USA	Indiana	Porter	Dunes Creek	Indiana Dunes State Park	9.4 km NE Crocker	41.65706	-87.05788	0.0001	R. E. DeWalt	stream	adult	male, female	1	4	0	0	0	0	5	whole animal (EtOH)
INHS	5	7/17/2013	UV Light	Trichoptera	Leptoceridae	Triaenodes	melacus	Triaenodes melacus Ross, 1947	R. E. DeWalt, D. R. Robertson	2013	USA	Indiana	Porter	Dunes Creek	Indiana Dunes State Park	9.4 km NE Crocker	41.65706	-87.05788	0.0001	R. E. DeWalt	stream	adult	male, female	2	17	0	0	0	0	19	whole animal (EtOH)
INHS	5	7/17/2013	UV Light	Trichoptera	Dipseudopsidae	Phylocentropus	placidus	Phylocentropus placidus (Banks, 1905)	R. E. DeWalt, D. R. Robertson	2013	USA	Indiana	Porter	Dunes Creek	Indiana Dunes State Park	9.4 km NE Crocker	41.65706	-87.05788	0.0001	R. E. DeWalt	stream	adult	male, female	3	3	0	0	0	0	6	whole animal (EtOH)
INHS	5	7/17/2013	UV Light	Trichoptera	Leptoceridae	Oecetis	inconspicua	Oecetis inconspicua (Walker, 1852)	R. E. DeWalt, D. R. Robertson	2013	USA	Indiana	Porter	Dunes Creek	Indiana Dunes State Park	9.4 km NE Crocker	41.65706	-87.05788	0.0001	R. E. DeWalt	stream	adult	male, female	3	3	0	0	0	0	6	whole animal (EtOH)
INHS	5	7/17/2013	UV Light	Trichoptera	Hydropsychidae	Hydropsyche	betteni	Hydropsyche betteni Ross, 1938	R. E. DeWalt, D. R. Robertson	2013	USA	Indiana	Porter	Dunes Creek	Indiana Dunes State Park	9.4 km NE Crocker	41.65706	-87.05788	0.0001	R. E. DeWalt	stream	adult	male, female	4	8	0	0	0	0	12	whole animal (EtOH)
INHS	5	7/17/2013	UV Light	Trichoptera	Hydroptilidae	Oxyethira	pallida	Oxyethira pallida (Banks, 1904)	R. E. DeWalt, D. R. Robertson	2013	USA	Indiana	Porter	Dunes Creek	Indiana Dunes State Park	9.4 km NE Crocker	41.65706	-87.05788	0.0001	R. E. DeWalt	stream	adult	male, female	15	42	0	0	0	0	57	whole animal (EtOH)
INHS	5	7/17/2013	UV Light	Trichoptera	Hydropsychidae	Cheumatopsyche	analis	Cheumatopsyche analis (Banks, 1903)	R. E. DeWalt, D. R. Robertson	2013	USA	Indiana	Porter	Dunes Creek	Indiana Dunes State Park	9.4 km NE Crocker	41.65706	-87.05788	0.0001	R. E. DeWalt	stream	adult	male, female	26	3	0	0	0	0	29	whole animal (EtOH)
INHS	5	7/17/2013	UV Light	Ephemeroptera	Heptageniidae	Stenacron	interpunctatum	Stenacron interpunctatum (Say, 1839)	R. E. DeWalt	2013	USA	Indiana	Porter	Dunes Creek	Indiana Dunes State Park	9.4 km NE Crocker	41.65706	-87.05788	0.0001	R. E. DeWalt	stream	adult	male, female	47	72	0	0	0	0	119	whole animal (EtOH)
INHS	5	7/17/2013	UV Light	Trichoptera	Hydropsychidae	Hydropsyche	sparna	Hydropsyche sparna Ross, 1938	R. E. DeWalt, D. R. Robertson	2013	USA	Indiana	Porter	Dunes Creek	Indiana Dunes State Park	9.4 km NE Crocker	41.65706	-87.05788	0.0001	R. E. DeWalt	stream	adult	male	1	0	0	0	0	0	1	whole animal (EtOH)
INHS	5	7/17/2013	UV Light	Trichoptera	Hydroptilidae	Hydroptila	ajax	Hydroptila ajax Ross, 1938	R. E. DeWalt, D. R. Robertson	2013	USA	Indiana	Porter	Dunes Creek	Indiana Dunes State Park	9.4 km NE Crocker	41.65706	-87.05788	0.0001	R. E. DeWalt	stream	adult	male	1	0	0	0	0	0	1	whole animal (EtOH)
INHS	5	7/17/2013	UV Light	Trichoptera	Molannidae	Molanna	tryphena	Molanna tryphena Betten, 1934	R. E. DeWalt, D. R. Robertson	2013	USA	Indiana	Porter	Dunes Creek	Indiana Dunes State Park	9.4 km NE Crocker	41.65706	-87.05788	0.0001	R. E. DeWalt	stream	adult	male	1	0	0	0	0	0	1	whole animal (EtOH)
INHS	5	7/17/2013	UV Light	Trichoptera	Hydroptilidae	Hydroptila	armata	Hydroptila armata Ross, 1938	R. E. DeWalt, D. R. Robertson	2013	USA	Indiana	Porter	Dunes Creek	Indiana Dunes State Park	9.4 km NE Crocker	41.65706	-87.05788	0.0001	R. E. DeWalt	stream	adult	male	4	0	0	0	0	0	4	whole animal (EtOH)
INHS	5	7/17/2013	UV Light	Trichoptera	Hydroptilidae	Hydroptila	waubesiana	Hydroptila waubesiana Betten, 1934	R. E. DeWalt, D. R. Robertson	2013	USA	Indiana	Porter	Dunes Creek	Indiana Dunes State Park	9.4 km NE Crocker	41.65706	-87.05788	0.0001	R. E. DeWalt	stream	adult	male	13	0	0	0	0	0	13	whole animal (EtOH)
INHS	5	7/17/2013	UV Light	Trichoptera	Hydroptilidae	Hydroptila	consimilis	Hydroptila consimilis Morton, 1905	R. E. DeWalt, D. R. Robertson	2013	USA	Indiana	Porter	Dunes Creek	Indiana Dunes State Park	9.4 km NE Crocker	41.65706	-87.05788	0.0001	R. E. DeWalt	stream	adult	male	14	0	0	0	0	0	14	whole animal (EtOH)
INHS	5	7/17/2013	UV Light	Trichoptera	Hydropsychidae	Hydropsyche	sp.	Hydropsyche sp.	R. E. DeWalt, D. R. Robertson	2013	USA	Indiana	Porter	Dunes Creek	Indiana Dunes State Park	9.4 km NE Crocker	41.65706	-87.05788	0.0001	R. E. DeWalt	stream	adult	female	0	209	0	0	0	0	209	whole animal (EtOH)
INHS	5	7/17/2013	UV Light	Trichoptera	Hydroptilidae	Hydroptila	sp.	Hydroptila sp.	R. E. DeWalt, D. R. Robertson	2013	USA	Indiana	Porter	Dunes Creek	Indiana Dunes State Park	9.4 km NE Crocker	41.65706	-87.05788	0.0001	R. E. DeWalt	stream	adult	female	0	38	0	0	0	0	38	whole animal (EtOH)
INHS	5	8/1/2013	UV Light	Trichoptera	Dipseudopsidae	Phylocentropus	placidus	Phylocentropus placidus (Banks, 1905)	R. E. DeWalt, D. R. Robertson	2013	USA	Indiana	Porter	Dunes Creek	Indiana Dunes State Park	9.4 km NE Crocker	41.65706	-87.05788	0.0001	R. E. DeWalt	stream	adult	male	1	0	0	0	0	0	1	whole animal (EtOH)
INHS	5	8/1/2013	UV Light	Trichoptera	Hydropsychidae	Hydropsyche	sparna	Hydropsyche sparna Ross, 1938	R. E. DeWalt, D. R. Robertson	2013	USA	Indiana	Porter	Dunes Creek	Indiana Dunes State Park	9.4 km NE Crocker	41.65706	-87.05788	0.0001	R. E. DeWalt	stream	adult	male	1	0	0	0	0	0	1	whole animal (EtOH)
INHS	5	8/1/2013	UV Light	Trichoptera	Molannidae	Molanna	tryphena	Molanna tryphena Betten, 1934	R. E. DeWalt, D. R. Robertson	2013	USA	Indiana	Porter	Dunes Creek	Indiana Dunes State Park	9.4 km NE Crocker	41.65706	-87.05788	0.0001	R. E. DeWalt	stream	adult	male	1	0	0	0	0	0	1	whole animal (EtOH)
INHS	5	8/1/2013	UV Light	Trichoptera	Hydropsychidae	Hydropsyche	sp.	Hydropsyche sp.	R. E. DeWalt, D. R. Robertson	2013	USA	Indiana	Porter	Dunes Creek	Indiana Dunes State Park	9.4 km NE Crocker	41.65706	-87.05788	0.0001	R. E. DeWalt	stream	adult	female	0	8	0	0	0	0	8	whole animal (EtOH)
INHS	6	7/16/2013	UV Light	Trichoptera	Hydroptilidae	Hydroptila	armata	Hydroptila armata Ross, 1938	R. E. DeWalt, D. R. Robertson	2013	USA	Indiana	Porter	Kintzele Ditch	Indiana Dunes National Lakeshore	3.8 km W Michigan City	41.70249	-86.94065	0.0001	R. E. DeWalt	stream	adult	male, female	1	2	0	0	0	0	3	whole animal (EtOH)
INHS	6	7/16/2013	UV Light	Trichoptera	Leptoceridae	Oecetis	n.sp.	Oecetis n.sp.	R. E. DeWalt, D. R. Robertson	2013	USA	Indiana	Porter	Kintzele Ditch	Indiana Dunes National Lakeshore	3.8 km W Michigan City	41.70249	-86.94065	0.0001	R. E. DeWalt	stream	adult	male, female	1	1	0	0	0	0	2	whole animal (EtOH)
INHS	6	7/16/2013	UV Light	Ephemeroptera	Heptageniidae	Stenacron	interpunctatum	Stenacron interpunctatum (Say, 1839)	R. E. DeWalt	2013	USA	Indiana	Porter	Kintzele Ditch	Indiana Dunes National Lakeshore	3.8 km W Michigan City	41.70249	-86.94065	0.0001	R. E. DeWalt	stream	adult	male, female	5	3	0	0	0	0	8	whole animal (EtOH)
INHS	6	7/16/2013	UV Light	Trichoptera	Hydroptilidae	Hydroptila	consimilis	Hydroptila consimilis Morton, 1905	R. E. DeWalt, D. R. Robertson	2013	USA	Indiana	Porter	Kintzele Ditch	Indiana Dunes National Lakeshore	3.8 km W Michigan City	41.70249	-86.94065	0.0001	R. E. DeWalt	stream	adult	male, female	5	19	0	0	0	0	24	whole animal (EtOH)
INHS	6	7/16/2013	UV Light	Trichoptera	Hydroptilidae	Oxyethira	pallida	Oxyethira pallida (Banks, 1904)	R. E. DeWalt, D. R. Robertson	2013	USA	Indiana	Porter	Kintzele Ditch	Indiana Dunes National Lakeshore	3.8 km W Michigan City	41.70249	-86.94065	0.0001	R. E. DeWalt	stream	adult	male, female	6	49	0	0	0	0	55	whole animal (EtOH)
INHS	6	7/16/2013	UV Light	Trichoptera	Philopotamidae	Chimarra	obscura	Chimarra obscura (Walker, 1852)	R. E. DeWalt, D. R. Robertson	2013	USA	Indiana	Porter	Kintzele Ditch	Indiana Dunes National Lakeshore	3.8 km W Michigan City	41.70249	-86.94065	0.0001	R. E. DeWalt	stream	adult	male, female	6	9	0	0	0	0	15	whole animal (EtOH)
INHS	6	7/16/2013	UV Light	Trichoptera	Hydroptilidae	Hydroptila	waubesiana	Hydroptila waubesiana Betten, 1934	R. E. DeWalt, D. R. Robertson	2013	USA	Indiana	Porter	Kintzele Ditch	Indiana Dunes National Lakeshore	3.8 km W Michigan City	41.70249	-86.94065	0.0001	R. E. DeWalt	stream	adult	male, female	7	5	0	0	0	0	12	whole animal (EtOH)
INHS	6	7/16/2013	UV Light	Trichoptera	Leptoceridae	Oecetis	inconspicua	Oecetis inconspicua (Walker, 1852)	R. E. DeWalt, D. R. Robertson	2013	USA	Indiana	Porter	Kintzele Ditch	Indiana Dunes National Lakeshore	3.8 km W Michigan City	41.70249	-86.94065	0.0001	R. E. DeWalt	stream	adult	male, female	8	13	0	0	0	0	21	whole animal (EtOH)
INHS	6	7/16/2013	UV Light	Trichoptera	Hydropsychidae	Hydropsyche	betteni	Hydropsyche betteni Ross, 1938	R. E. DeWalt, D. R. Robertson	2013	USA	Indiana	Porter	Kintzele Ditch	Indiana Dunes National Lakeshore	3.8 km W Michigan City	41.70249	-86.94065	0.0001	R. E. DeWalt	stream	adult	male, female	23	2	0	0	0	0	25	whole animal (EtOH)
INHS	6	7/16/2013	UV Light	Ephemeroptera	Baetidae	Baetis	flavistriga	Baetis flavistriga McDunnough, 1921	R. E. DeWalt	2013	USA	Indiana	Porter	Kintzele Ditch	Indiana Dunes National Lakeshore	3.8 km W Michigan City	41.70249	-86.94065	0.0001	R. E. DeWalt	stream	adult	male	1	0	0	0	0	0	1	whole animal (EtOH)
INHS	6	7/16/2013	UV Light	Trichoptera	Hydropsychidae	Hydropsyche	bronta	Hydropsyche bronta Ross, 1938	R. E. DeWalt, D. R. Robertson	2013	USA	Indiana	Porter	Kintzele Ditch	Indiana Dunes National Lakeshore	3.8 km W Michigan City	41.70249	-86.94065	0.0001	R. E. DeWalt	stream	adult	male	1	0	0	0	0	0	1	whole animal (EtOH)
INHS	6	7/16/2013	UV Light	Trichoptera	Leptoceridae	Oecetis	ditissa	Oecetis ditissa Ross, 1966	R. E. DeWalt, D. R. Robertson	2013	USA	Indiana	Porter	Kintzele Ditch	Indiana Dunes National Lakeshore	3.8 km W Michigan City	41.70249	-86.94065	0.0001	R. E. DeWalt	stream	adult	male	1	0	0	0	0	0	1	whole animal (EtOH)
INHS	6	7/16/2013	UV Light	Trichoptera	Hydropsychidae	Cheumatopsyche	analis	Cheumatopsyche analis (Banks, 1903)	R. E. DeWalt, D. R. Robertson	2013	USA	Indiana	Porter	Kintzele Ditch	Indiana Dunes National Lakeshore	3.8 km W Michigan City	41.70249	-86.94065	0.0001	R. E. DeWalt	stream	adult	male	6	0	0	0	0	0	6	whole animal (EtOH)
INHS	6	7/16/2013	UV Light	Plecoptera	Perlidae	Perlesta	lagoi	Perlesta lagoi Stark, 1989	R. E. DeWalt	2013	USA	Indiana	Porter	Kintzele Ditch	Indiana Dunes National Lakeshore	3.8 km W Michigan City	41.70249	-86.94065	0.0001	R. E. DeWalt	stream	adult	female	0	5	0	0	0	0	5	whole animal (EtOH)
INHS	6	7/16/2013	UV Light	Trichoptera	Hydroptilidae	Hydroptila	sp	Hydroptila sp.	R. E. DeWalt, D. R. Robertson	2013	USA	Indiana	Porter	Kintzele Ditch	Indiana Dunes National Lakeshore	3.8 km W Michigan City	41.70249	-86.94065	0.0001	R. E. DeWalt	stream	adult	female	0	2	0	0	0	0	2	whole animal (EtOH)
INHS	6	7/16/2013	UV Light	Trichoptera	Hydroptilidae	Orthotrichia	aegerfasciella	Orthotrichia aegerfasciella (Chambers, 1873)	R. E. DeWalt, D. R. Robertson	2013	USA	Indiana	Porter	Kintzele Ditch	Indiana Dunes National Lakeshore	3.8 km W Michigan City	41.70249	-86.94065	0.0001	R. E. DeWalt	stream	adult	female	0	3	0	0	0	0	3	whole animal (EtOH)
INHS	6	7/16/2013	UV Light	Trichoptera	Leptoceridae	Leptocerus	americanus	Leptocerus americanus (Banks, 1899)	R. E. DeWalt, D. R. Robertson	2013	USA	Indiana	Porter	Kintzele Ditch	Indiana Dunes National Lakeshore	3.8 km W Michigan City	41.70249	-86.94065	0.0001	R. E. DeWalt	stream	adult	female	0	1	0	0	0	0	1	whole animal (EtOH)
INHS	6	7/16/2013	UV Light	Trichoptera	Leptoceridae	Nectopsyche	sp.	Nectopsyche sp.	R. E. DeWalt, D. R. Robertson	2013	USA	Indiana	Porter	Kintzele Ditch	Indiana Dunes National Lakeshore	3.8 km W Michigan City	41.70249	-86.94065	0.0001	R. E. DeWalt	stream	adult	female	0	1	0	0	0	0	1	whole animal (EtOH)
INHS	6	7/16/2013	UV Light	Trichoptera	Leptoceridae	Oecetis	cinerascens	Oecetis cinerascens (Hagen, 1861)	R. E. DeWalt, D. R. Robertson	2013	USA	Indiana	Porter	Kintzele Ditch	Indiana Dunes National Lakeshore	3.8 km W Michigan City	41.70249	-86.94065	0.0001	R. E. DeWalt	stream	adult	female	0	1	0	0	0	0	1	whole animal (EtOH)
INHS	6	7/16/2013	UV Light	Trichoptera	Leptoceridae	Oecetis	nocturna	Oecetis nocturna Ross, 1966	R. E. DeWalt, D. R. Robertson	2013	USA	Indiana	Porter	Kintzele Ditch	Indiana Dunes National Lakeshore	3.8 km W Michigan City	41.70249	-86.94065	0.0001	R. E. DeWalt	stream	adult	female	0	1	0	0	0	0	1	whole animal (EtOH)
INHS	6	7/16/2013	UV Light	Trichoptera	Leptoceridae	Oecetis	ochracea	Oecetis ochracea (Curtis, 1825)*	R. E. DeWalt, D. R. Robertson	2013	USA	Indiana	Porter	Kintzele Ditch	Indiana Dunes National Lakeshore	3.8 km W Michigan City	41.70249	-86.94065	0.0001	R. E. DeWalt	stream	adult	female	0	1	0	0	0	0	1	whole animal (EtOH)
INHS	6	7/16/2013	UV Light	Trichoptera	Leptoceridae	Triaenodes	melacus	Triaenodes melacus Ross, 1947	R. E. DeWalt, D. R. Robertson	2013	USA	Indiana	Porter	Kintzele Ditch	Indiana Dunes National Lakeshore	3.8 km W Michigan City	41.70249	-86.94065	0.0001	R. E. DeWalt	stream	adult	female	0	3	0	0	0	0	3	whole animal (EtOH)
INHS	6	7/16/2013	UV Light	Trichoptera	Leptoceridae	Triaenodes	tardus	Triaenodes tardus Milne, 1934	R. E. DeWalt, D. R. Robertson	2013	USA	Indiana	Porter	Kintzele Ditch	Indiana Dunes National Lakeshore	3.8 km W Michigan City	41.70249	-86.94065	0.0001	R. E. DeWalt	stream	adult	female	0	1	0	0	0	0	1	whole animal (EtOH)
INHS	6	7/31/2013	UV Light	Trichoptera	Hydropsychidae	Cheumatopsyche	analis	Cheumatopsyche analis (Banks, 1903)	R. E. DeWalt, D. R. Robertson	2013	USA	Indiana	Porter	Kintzele Ditch	Indiana Dunes National Lakeshore	3.8 km W Michigan City	41.70249	-86.94065	0.0001	R. E. DeWalt	stream	adult	male, female	1	9	0	0	0	0	10	whole animal (EtOH)
INHS	6	7/31/2013	UV Light	Trichoptera	Hydropsychidae	Hydropsyche	betteni	Hydropsyche betteni Ross, 1938	R. E. DeWalt, D. R. Robertson	2013	USA	Indiana	Porter	Kintzele Ditch	Indiana Dunes National Lakeshore	3.8 km W Michigan City	41.70249	-86.94065	0.0001	R. E. DeWalt	stream	adult	male, female	3	17	0	0	0	0	20	whole animal (EtOH)
INHS	6	7/31/2013	UV Light	Trichoptera	Hydroptilidae	Hydroptila	waubesiana	Hydroptila waubesiana Betten, 1934	R. E. DeWalt, D. R. Robertson	2013	USA	Indiana	Porter	Kintzele Ditch	Indiana Dunes National Lakeshore	3.8 km W Michigan City	41.70249	-86.94065	0.0001	R. E. DeWalt	stream	adult	male, female	3	3	0	0	0	0	6	whole animal (EtOH)
INHS	6	7/31/2013	UV Light	Ephemeroptera	Heptageniidae	Stenacron	interpunctatum	Stenacron interpunctatum (Say, 1839)	R. E. DeWalt	2013	USA	Indiana	Porter	Kintzele Ditch	Indiana Dunes National Lakeshore	3.8 km W Michigan City	41.70249	-86.94065	0.0001	R. E. DeWalt	stream	adult	male, female	4	11	0	0	0	0	15	whole animal (EtOH)
INHS	6	7/31/2013	UV Light	Trichoptera	Philopotamidae	Chimarra	obscura	Chimarra obscura (Walker, 1852)	R. E. DeWalt, D. R. Robertson	2013	USA	Indiana	Porter	Kintzele Ditch	Indiana Dunes National Lakeshore	3.8 km W Michigan City	41.70249	-86.94065	0.0001	R. E. DeWalt	stream	adult	male, female	8	13	0	0	0	0	21	whole animal (EtOH)
INHS	6	7/31/2013	UV Light	Trichoptera	Hydropsychidae	Hydropsyche	sparna	Hydropsyche sparna Ross, 1938	R. E. DeWalt, D. R. Robertson	2013	USA	Indiana	Porter	Kintzele Ditch	Indiana Dunes National Lakeshore	3.8 km W Michigan City	41.70249	-86.94065	0.0001	R. E. DeWalt	stream	adult	male	1	0	0	0	0	0	1	whole animal (EtOH)
INHS	6	7/31/2013	UV Light	Trichoptera	Hydroptilidae	Hydroptila	angusta	Hydroptila angusta Ross, 1938	R. E. DeWalt, D. R. Robertson	2013	USA	Indiana	Porter	Kintzele Ditch	Indiana Dunes National Lakeshore	3.8 km W Michigan City	41.70249	-86.94065	0.0001	R. E. DeWalt	stream	adult	female	0	1	0	0	0	0	1	whole animal (EtOH)
INHS	6	7/31/2013	UV Light	Trichoptera	Hydroptilidae	Hydroptila	consimilis	Hydroptila consimilis Morton, 1905	R. E. DeWalt, D. R. Robertson	2013	USA	Indiana	Porter	Kintzele Ditch	Indiana Dunes National Lakeshore	3.8 km W Michigan City	41.70249	-86.94065	0.0001	R. E. DeWalt	stream	adult	female	0	8	0	0	0	0	8	whole animal (EtOH)
INHS	6	7/31/2013	UV Light	Trichoptera	Leptoceridae	Oecetis	cinerascens	Oecetis cinerascens (Hagen, 1861)	R. E. DeWalt, D. R. Robertson	2013	USA	Indiana	Porter	Kintzele Ditch	Indiana Dunes National Lakeshore	3.8 km W Michigan City	41.70249	-86.94065	0.0001	R. E. DeWalt	stream	adult	female	0	1	0	0	0	0	1	whole animal (EtOH)
INHS	7	8/27/2013	UV Light	Ephemeroptera	Heptageniidae	Maccaffertium	terminatum	Maccaffertium terminatum (Walsh, 1862)	R. E. DeWalt	2013	USA	Indiana	Porter	East Arm Little Calumet R.	Indiana Dunes National Lakeshore	3.2 km N Crocker at IN-149	41.61701	-87.12574	0.0001	R. E. DeWalt	stream	adult	male, female	1	1	0	0	0	0	2	whole animal (EtOH)
INHS	7	8/27/2013	UV Light	Trichoptera	Leptoceridae	Nectopsyche	exquisita	Nectopsyche exquisita (Walker, 1852)	R. E. DeWalt, D. R. Robertson	2013	USA	Indiana	Porter	East Arm Little Calumet R.	Indiana Dunes National Lakeshore	3.2 km N Crocker at IN-149	41.61701	-87.12574	0.0001	R. E. DeWalt	stream	adult	male, female	1	2	0	0	0	0	3	whole animal (EtOH)
INHS	7	8/27/2013	UV Light	Trichoptera	Hydropsychidae	Potamyia	flava	Potamyia flava (Hagen, 1861)	R. E. DeWalt, D. R. Robertson	2013	USA	Indiana	Porter	East Arm Little Calumet R.	Indiana Dunes National Lakeshore	3.2 km N Crocker at IN-149	41.61701	-87.12574	0.0001	R. E. DeWalt	stream	adult	male, female	2	12	0	0	0	0	14	whole animal (EtOH)
INHS	7	8/27/2013	UV Light	Trichoptera	Hydroptilidae	Oxyethira	pallida	Oxyethira pallida (Banks, 1904)	R. E. DeWalt, D. R. Robertson	2013	USA	Indiana	Porter	East Arm Little Calumet R.	Indiana Dunes National Lakeshore	3.2 km N Crocker at IN-149	41.61701	-87.12574	0.0001	R. E. DeWalt	stream	adult	male, female	2	39	0	0	0	0	41	whole animal (EtOH)
INHS	7	8/27/2013	UV Light	Trichoptera	Leptoceridae	Oecetis	inconspicua	Oecetis inconspicua (Walker, 1852)	R. E. DeWalt, D. R. Robertson	2013	USA	Indiana	Porter	East Arm Little Calumet R.	Indiana Dunes National Lakeshore	3.2 km N Crocker at IN-149	41.61701	-87.12574	0.0001	R. E. DeWalt	stream	adult	male, female	7	5	0	0	0	0	12	whole animal (EtOH)
INHS	7	8/27/2013	UV Light	Trichoptera	Hydropsychidae	Hydropsyche	betteni	Hydropsyche betteni Ross, 1938	R. E. DeWalt, D. R. Robertson	2013	USA	Indiana	Porter	East Arm Little Calumet R.	Indiana Dunes National Lakeshore	3.2 km N Crocker at IN-149	41.61701	-87.12574	0.0001	R. E. DeWalt	stream	adult	male, female	21	3	0	0	0	0	24	whole animal (EtOH)
INHS	7	8/27/2013	UV Light	Ephemeroptera	Heptageniidae	Stenacron	interpunctatum	Stenacron interpunctatum (Say, 1839)	R. E. DeWalt	2013	USA	Indiana	Porter	East Arm Little Calumet R.	Indiana Dunes National Lakeshore	3.2 km N Crocker at IN-149	41.61701	-87.12574	0.0001	R. E. DeWalt	stream	adult	male	1	0	0	0	0	0	1	whole animal (EtOH)
INHS	7	8/27/2013	UV Light	Trichoptera	Hydroptilidae	Hydroptila	spatulata	Hydroptila spatulata Morton, 1905	R. E. DeWalt, D. R. Robertson	2013	USA	Indiana	Porter	East Arm Little Calumet R.	Indiana Dunes National Lakeshore	3.2 km N Crocker at IN-149	41.61701	-87.12574	0.0001	R. E. DeWalt	stream	adult	male	2	0	0	0	0	0	2	whole animal (EtOH)
INHS	7	8/27/2013	UV Light	Trichoptera	Psychomyidae	Lype	diversa	Lype diversa (Banks, 1914)	R. E. DeWalt, D. R. Robertson	2013	USA	Indiana	Porter	East Arm Little Calumet R.	Indiana Dunes National Lakeshore	3.2 km N Crocker at IN-149	41.61701	-87.12574	0.0001	R. E. DeWalt	stream	adult	male	2	0	0	0	0	0	2	whole animal (EtOH)
INHS	7	8/27/2013	UV Light	Trichoptera	Hydroptilidae	Hydroptila	grandiosa	Hydroptila grandiosa Ross, 1938	R. E. DeWalt, D. R. Robertson	2013	USA	Indiana	Porter	East Arm Little Calumet R.	Indiana Dunes National Lakeshore	3.2 km N Crocker at IN-149	41.61701	-87.12574	0.0001	R. E. DeWalt	stream	adult	male	3	0	0	0	0	0	3	whole animal (EtOH)
INHS	7	8/27/2013	UV Light	Trichoptera	Hydroptilidae	Hydroptila	perdita	Hydroptila perdita Morton, 1905	R. E. DeWalt, D. R. Robertson	2013	USA	Indiana	Porter	East Arm Little Calumet R.	Indiana Dunes National Lakeshore	3.2 km N Crocker at IN-149	41.61701	-87.12574	0.0001	R. E. DeWalt	stream	adult	male	3	0	0	0	0	0	3	whole animal (EtOH)
INHS	7	8/27/2013	UV Light	Trichoptera	Hydroptilidae	Hydroptila	armata	Hydroptila armata Ross, 1938	R. E. DeWalt, D. R. Robertson	2013	USA	Indiana	Porter	East Arm Little Calumet R.	Indiana Dunes National Lakeshore	3.2 km N Crocker at IN-149	41.61701	-87.12574	0.0001	R. E. DeWalt	stream	adult	male	12	0	0	0	0	0	12	whole animal (EtOH)
INHS	7	8/27/2013	UV Light	Trichoptera	Hydroptilidae	Hydroptila	waubesiana	Hydroptila waubesiana Betten, 1934	R. E. DeWalt, D. R. Robertson	2013	USA	Indiana	Porter	East Arm Little Calumet R.	Indiana Dunes National Lakeshore	3.2 km N Crocker at IN-149	41.61701	-87.12574	0.0001	R. E. DeWalt	stream	adult	male	13	0	0	0	0	0	13	whole animal (EtOH)
INHS	7	8/27/2013	UV Light	Trichoptera	Hydroptilidae	Hydroptila	consimilis	Hydroptila consimilis Morton, 1905	R. E. DeWalt, D. R. Robertson	2013	USA	Indiana	Porter	East Arm Little Calumet R.	Indiana Dunes National Lakeshore	3.2 km N Crocker at IN-149	41.61701	-87.12574	0.0001	R. E. DeWalt	stream	adult	male	44	0	0	0	0	0	44	whole animal (EtOH)
INHS	7	8/27/2013	UV Light	Trichoptera	Hydropsychidae	Hydropsyche	bronta	Hydropsyche bronta Ross, 1938	R. E. DeWalt, D. R. Robertson	2013	USA	Indiana	Porter	East Arm Little Calumet R.	Indiana Dunes National Lakeshore	3.2 km N Crocker at IN-149	41.61701	-87.12574	0.0001	R. E. DeWalt	stream	adult	male	187	0	0	0	0	0	187	whole animal (EtOH)
INHS	7	8/27/2013	UV Light	Ephemeroptera	Ephemeridae	Hexagenia	limbata	Hexagenia limbata (Serville, 1829)	R. E. DeWalt	2013	USA	Indiana	Porter	East Arm Little Calumet R.	Indiana Dunes National Lakeshore	3.2 km N Crocker at IN-149	41.61701	-87.12574	0.0001	R. E. DeWalt	stream	adult	female	0	2	0	0	0	0	2	whole animal (EtOH)
INHS	7	8/27/2013	UV Light	Trichoptera	Hydropsychidae	Hydropsyche	sp.	Hydropsyche sp.	R. E. DeWalt, D. R. Robertson	2013	USA	Indiana	Porter	East Arm Little Calumet R.	Indiana Dunes National Lakeshore	3.2 km N Crocker at IN-149	41.61701	-87.12574	0.0001	R. E. DeWalt	stream	adult	female	0	300	0	0	0	0	300	whole animal (EtOH)
INHS	7	8/27/2013	UV Light	Trichoptera	Hydroptilidae	Hydroptila	sp.	Hydroptila sp.	R. E. DeWalt, D. R. Robertson	2013	USA	Indiana	Porter	East Arm Little Calumet R.	Indiana Dunes National Lakeshore	3.2 km N Crocker at IN-149	41.61701	-87.12574	0.0001	R. E. DeWalt	stream	adult	female	0	275	0	0	0	0	275	whole animal (EtOH)
INHS	7	8/27/2013	UV Light	Trichoptera	Hydroptilidae	Ochrotrichia	sp.	Ochrotrichia sp.	R. E. DeWalt, D. R. Robertson	2013	USA	Indiana	Porter	East Arm Little Calumet R.	Indiana Dunes National Lakeshore	3.2 km N Crocker at IN-149	41.61701	-87.12574	0.0001	R. E. DeWalt	stream	adult	female	0	1	0	0	0	0	1	whole animal (EtOH)
INHS	7	8/27/2013	UV Light	Trichoptera	Hydroptilidae	Orthotrichia	sp.	Orthotrichia sp.	R. E. DeWalt, D. R. Robertson	2013	USA	Indiana	Porter	East Arm Little Calumet R.	Indiana Dunes National Lakeshore	3.2 km N Crocker at IN-149	41.61701	-87.12574	0.0001	R. E. DeWalt	stream	adult	female	0	2	0	0	0	0	2	whole animal (EtOH)
INHS	7	8/27/2013	UV Light	Trichoptera	Psychomyidae	Psychomyia	flavida	Psychomyia flavida Hagen, 1861	R. E. DeWalt, D. R. Robertson	2013	USA	Indiana	Porter	East Arm Little Calumet R.	Indiana Dunes National Lakeshore	3.2 km N Crocker at IN-149	41.61701	-87.12574	0.0001	R. E. DeWalt	stream	adult	female	0	2	0	0	0	0	2	whole animal (EtOH)
INHS	8	6/27/2013	UV Light	Trichoptera	Leptoceridae	Oecetis	inconspicua	Oecetis inconspicua (Walker, 1852)	R. E. DeWalt, D. R. Robertson	2013	USA	Indiana	Porter	Cowles Bog	Indiana Dunes National Lakeshore	6.9 km NNE Crocker	41.64396	-87.08664	0.0001	R. E. DeWalt	fen	adult	male, female	5	1	0	0	0	0	6	whole animal (EtOH)
INHS	8	6/27/2013	UV Light	Trichoptera	Leptoceridae	Leptocerus	americanus	Leptocerus americanus (Banks, 1899)	R. E. DeWalt, D. R. Robertson	2013	USA	Indiana	Porter	Cowles Bog	Indiana Dunes National Lakeshore	6.9 km NNE Crocker	41.64396	-87.08664	0.0001	R. E. DeWalt	fen	adult	male, female	35	212	0	0	0	0	247	whole animal (EtOH)
INHS	8	6/27/2013	UV Light	Trichoptera	Hydropsychidae	Cheumatopsyche	analis	Cheumatopsyche analis (Banks, 1903)	R. E. DeWalt, D. R. Robertson	2013	USA	Indiana	Porter	Cowles Bog	Indiana Dunes National Lakeshore	6.9 km NNE Crocker	41.64396	-87.08664	0.0001	R. E. DeWalt	fen	adult	male	1	0	0	0	0	0	1	whole animal (EtOH)
INHS	8	6/27/2013	UV Light	Trichoptera	Phryganeidae	Banksiola	crotchi	Banksiola crotchi Banks, 1944	R. E. DeWalt, D. R. Robertson	2013	USA	Indiana	Porter	Cowles Bog	Indiana Dunes National Lakeshore	6.9 km NNE Crocker	41.64396	-87.08664	0.0001	R. E. DeWalt	fen	adult	male	1	0	0	0	0	0	1	whole animal (EtOH)
INHS	8	6/27/2013	UV Light	Trichoptera	Leptoceridae	Ceraclea	alagma	Ceraclea alagma (Ross, 1938)	R. E. DeWalt, D. R. Robertson	2013	USA	Indiana	Porter	Cowles Bog	Indiana Dunes National Lakeshore	6.9 km NNE Crocker	41.64396	-87.08664	0.0001	R. E. DeWalt	fen	adult	male	3	0	0	0	0	0	3	whole animal (EtOH)
INHS	8	6/27/2013	UV Light	Ephemeroptera	Baetidae	Callibaetis	fluctuans	Callibaetis fluctuans (Walsh, 1862)	R. E. DeWalt	2013	USA	Indiana	Porter	Cowles Bog	Indiana Dunes National Lakeshore	6.9 km NNE Crocker	41.64396	-87.08664	0.0001	R. E. DeWalt	fen	adult	female	0	1	0	0	0	0	1	whole animal (EtOH)
INHS	8	6/27/2013	UV Light	Trichoptera	Hydropsychidae	Cheumatopsyche	sp.	Cheumatopsyche sp.	R. E. DeWalt, D. R. Robertson	2013	USA	Indiana	Porter	Cowles Bog	Indiana Dunes National Lakeshore	6.9 km NNE Crocker	41.64396	-87.08664	0.0001	R. E. DeWalt	fen	adult	female	0	5	0	0	0	0	5	whole animal (EtOH)
INHS	8	6/27/2013	UV Light	Trichoptera	Hydroptilidae	Hydroptila	waubesiana	Hydroptila waubesiana Betten, 1934	R. E. DeWalt, D. R. Robertson	2013	USA	Indiana	Porter	Cowles Bog	Indiana Dunes National Lakeshore	6.9 km NNE Crocker	41.64396	-87.08664	0.0001	R. E. DeWalt	fen	adult	female	0	2	0	0	0	0	2	whole animal (EtOH)
INHS	8	6/27/2013	UV Light	Trichoptera	Hydroptilidae	Orthotrichia	aegerfasciella	Orthotrichia aegerfasciella (Chambers, 1873)	R. E. DeWalt, D. R. Robertson	2013	USA	Indiana	Porter	Cowles Bog	Indiana Dunes National Lakeshore	6.9 km NNE Crocker	41.64396	-87.08664	0.0001	R. E. DeWalt	fen	adult	female	0	8	0	0	0	0	8	whole animal (EtOH)
INHS	8	6/27/2013	UV Light	Trichoptera	Leptoceridae	Oecetis	sp.	Oecetis sp.	R. E. DeWalt, D. R. Robertson	2013	USA	Indiana	Porter	Cowles Bog	Indiana Dunes National Lakeshore	6.9 km NNE Crocker	41.64396	-87.08664	0.0001	R. E. DeWalt	fen	adult	female	0	1	0	0	0	0	1	whole animal (EtOH)
INHS	8	6/27/2013	UV Light	Trichoptera	Leptoceridae	Triaenodes	aba	Triaenodes aba Milne, 1935	R. E. DeWalt, D. R. Robertson	2013	USA	Indiana	Porter	Cowles Bog	Indiana Dunes National Lakeshore	6.9 km NNE Crocker	41.64396	-87.08664	0.0001	R. E. DeWalt	fen	adult	female	0	144	0	0	0	0	144	whole animal (EtOH)
INHS	8	6/27/2013	UV Light	Trichoptera	Leptoceridae	Triaenodes	tardus	Triaenodes tardus Milne, 1934	R. E. DeWalt, D. R. Robertson	2013	USA	Indiana	Porter	Cowles Bog	Indiana Dunes National Lakeshore	6.9 km NNE Crocker	41.64396	-87.08664	0.0001	R. E. DeWalt	fen	adult	female	0	3	0	0	0	0	3	whole animal (EtOH)
INHS	8	8/1/2013	UV Light	Trichoptera	Hydropsychidae	Hydropsyche	sp.	Hydropsyche sp.	R. E. DeWalt, D. R. Robertson	2013	USA	Indiana	Porter	Cowles Bog	Indiana Dunes National Lakeshore	6.9 km NNE Crocker	41.64396	-87.08664	0.0001	R. E. DeWalt	fen	adult	female	0	2	0	0	0	0	2	whole animal (EtOH)
INHS	8	8/1/2013	UV Light	Trichoptera	Hydroptilidae	Agraylea	multipunctata	Agraylea multipunctata Curtis, 1834	R. E. DeWalt, D. R. Robertson	2013	USA	Indiana	Porter	Cowles Bog	Indiana Dunes National Lakeshore	6.9 km NNE Crocker	41.64396	-87.08664	0.0001	R. E. DeWalt	fen	adult	female	0	2	0	0	0	0	2	whole animal (EtOH)
INHS	8	8/1/2013	UV Light	Trichoptera	Hydroptilidae	Hydroptila	sp.	Hydroptila sp.	R. E. DeWalt, D. R. Robertson	2013	USA	Indiana	Porter	Cowles Bog	Indiana Dunes National Lakeshore	6.9 km NNE Crocker	41.64396	-87.08664	0.0001	R. E. DeWalt	fen	adult	female	0	1	0	0	0	0	1	whole animal (EtOH)
INHS	8	8/1/2013	UV Light	Trichoptera	Hydroptilidae	Hydroptila	waubesiana	Hydroptila waubesiana Betten, 1934	R. E. DeWalt, D. R. Robertson	2013	USA	Indiana	Porter	Cowles Bog	Indiana Dunes National Lakeshore	6.9 km NNE Crocker	41.64396	-87.08664	0.0001	R. E. DeWalt	fen	adult	female	0	1	0	0	0	0	1	whole animal (EtOH)
INHS	8	8/1/2013	UV Light	Trichoptera	Hydroptilidae	Orthotrichia	aegerfasciella	Orthotrichia aegerfasciella (Chambers, 1873)	R. E. DeWalt, D. R. Robertson	2013	USA	Indiana	Porter	Cowles Bog	Indiana Dunes National Lakeshore	6.9 km NNE Crocker	41.64396	-87.08664	0.0001	R. E. DeWalt	fen	adult	female	0	1	0	0	0	0	1	whole animal (EtOH)
INHS	8	8/1/2013	UV Light	Trichoptera	Leptoceridae	Triaenodes	aba	Triaenodes aba Milne, 1935	R. E. DeWalt, D. R. Robertson	2013	USA	Indiana	Porter	Cowles Bog	Indiana Dunes National Lakeshore	6.9 km NNE Crocker	41.64396	-87.08664	0.0001	R. E. DeWalt	fen	adult	female	0	1	0	0	0	0	1	whole animal (EtOH)
INHS	9	6/27/2013	UV Light	Trichoptera	Leptoceridae	Oecetis	inconspicua	Oecetis inconspicua (Walker, 1852)	R. E. DeWalt, D. R. Robertson	2013	USA	Indiana	Porter	Grand Marsh	Indiana Dunes National Lakeshore	E Broadway Ave. at boardwalk	41.67825	-86.98707	0.0001	R. E. DeWalt	marsh	adult	male, female	8	5	0	0	0	0	13	whole animal (EtOH)
INHS	9	6/27/2013	UV Light	Trichoptera	Leptoceridae	Leptocerus	americanus	Leptocerus americanus (Banks, 1899)	R. E. DeWalt, D. R. Robertson	2013	USA	Indiana	Porter	Grand Marsh	Indiana Dunes National Lakeshore	E Broadway Ave. at boardwalk	41.67825	-86.98707	0.0001	R. E. DeWalt	marsh	adult	male, female	10	115	0	0	0	0	125	whole animal (EtOH)
INHS	9	6/27/2013	UV Light	Ephemeroptera	Caenidae	Caenis	amica	Caenis amica Hagen, 1861	R. E. DeWalt	2013	USA	Indiana	Porter	Grand Marsh	Indiana Dunes National Lakeshore	E Broadway Ave. at boardwalk	41.67825	-86.98707	0.0001	R. E. DeWalt	marsh	adult	female	0	1	0	0	0	0	1	whole animal (EtOH)
INHS	9	6/27/2013	UV Light	Trichoptera	Hydroptilidae	Agraylea	multipunctata	Agraylea multipunctata Curtis, 1834	R. E. DeWalt, D. R. Robertson	2013	USA	Indiana	Porter	Grand Marsh	Indiana Dunes National Lakeshore	E Broadway Ave. at boardwalk	41.67825	-86.98707	0.0001	R. E. DeWalt	marsh	adult	female	0	1	0	0	0	0	1	whole animal (EtOH)
INHS	9	6/27/2013	UV Light	Trichoptera	Hydroptilidae	Hydroptila	sp.	Hydroptila sp.	R. E. DeWalt, D. R. Robertson	2013	USA	Indiana	Porter	Grand Marsh	Indiana Dunes National Lakeshore	E Broadway Ave. at boardwalk	41.67825	-86.98707	0.0001	R. E. DeWalt	marsh	adult	female	0	7	0	0	0	0	7	whole animal (EtOH)
INHS	9	6/27/2013	UV Light	Trichoptera	Hydroptilidae	Orthotrichia	sp.	Orthotrichia sp.	R. E. DeWalt, D. R. Robertson	2013	USA	Indiana	Porter	Grand Marsh	Indiana Dunes National Lakeshore	E Broadway Ave. at boardwalk	41.67825	-86.98707	0.0001	R. E. DeWalt	marsh	adult	female	0	9	0	0	0	0	9	whole animal (EtOH)
INHS	9	6/27/2013	UV Light	Trichoptera	Hydroptilidae	Oxyethira	pallida	Oxyethira pallida (Banks, 1904)	R. E. DeWalt, D. R. Robertson	2013	USA	Indiana	Porter	Grand Marsh	Indiana Dunes National Lakeshore	E Broadway Ave. at boardwalk	41.67825	-86.98707	0.0001	R. E. DeWalt	marsh	adult	female	0	43	0	0	0	0	43	whole animal (EtOH)
INHS	9	6/27/2013	UV Light	Trichoptera	Hydroptilidae	Oxyethira	sp.	Oxyethira sp.	R. E. DeWalt, D. R. Robertson	2013	USA	Indiana	Porter	Grand Marsh	Indiana Dunes National Lakeshore	E Broadway Ave. at boardwalk	41.67825	-86.98707	0.0001	R. E. DeWalt	marsh	adult	female	0	19	0	0	0	0	19	whole animal (EtOH)
INHS	9	6/27/2013	UV Light	Trichoptera	Leptoceridae	Ceraclea	alagma	Ceraclea alagma (Ross, 1938)	R. E. DeWalt, D. R. Robertson	2013	USA	Indiana	Porter	Grand Marsh	Indiana Dunes National Lakeshore	E Broadway Ave. at boardwalk	41.67825	-86.98707	0.0001	R. E. DeWalt	marsh	adult	female	0	2	0	0	0	0	2	whole animal (EtOH)
INHS	9	6/27/2013	UV Light	Trichoptera	Leptoceridae	Nectopsyche	sp.	Nectopsyche sp.	R. E. DeWalt, D. R. Robertson	2013	USA	Indiana	Porter	Grand Marsh	Indiana Dunes National Lakeshore	E Broadway Ave. at boardwalk	41.67825	-86.98707	0.0001	R. E. DeWalt	marsh	adult	female	0	1	0	0	0	0	1	whole animal (EtOH)
INHS	9	6/27/2013	UV Light	Trichoptera	Leptoceridae	Oecetis	cinerascens	Oecetis cinerascens (Hagen, 1861)	R. E. DeWalt, D. R. Robertson	2013	USA	Indiana	Porter	Grand Marsh	Indiana Dunes National Lakeshore	E Broadway Ave. at boardwalk	41.67825	-86.98707	0.0001	R. E. DeWalt	marsh	adult	female	0	2	0	0	0	0	2	whole animal (EtOH)
INHS	9	6/27/2013	UV Light	Trichoptera	Leptoceridae	Triaenodes	aba	Triaenodes aba Milne, 1935	R. E. DeWalt, D. R. Robertson	2013	USA	Indiana	Porter	Grand Marsh	Indiana Dunes National Lakeshore	E Broadway Ave. at boardwalk	41.67825	-86.98707	0.0001	R. E. DeWalt	marsh	adult	female	0	12	0	0	0	0	12	whole animal (EtOH)
INHS	9	6/27/2013	UV Light	Trichoptera	Leptoceridae	Triaenodes	tardus	Triaenodes tardus Milne, 1934	R. E. DeWalt, D. R. Robertson	2013	USA	Indiana	Porter	Grand Marsh	Indiana Dunes National Lakeshore	E Broadway Ave. at boardwalk	41.67825	-86.98707	0.0001	R. E. DeWalt	marsh	adult	female	0	8	0	0	0	0	8	whole animal (EtOH)
INHS	9	6/27/2013	UV Light	Trichoptera	Limnephilidae	Platycentropus	radiatus	Platycentropus radiatus (Say, 1824)	R. E. DeWalt, D. R. Robertson	2013	USA	Indiana	Porter	Grand Marsh	Indiana Dunes National Lakeshore	E Broadway Ave. at boardwalk	41.67825	-86.98707	0.0001	R. E. DeWalt	marsh	adult	female	0	1	0	0	0	0	1	whole animal (EtOH)
INHS	9	7/31/2013	UV Light	Trichoptera	Leptoceridae	Triaenodes	tardus	Triaenodes tardus Milne, 1934	R. E. DeWalt, D. R. Robertson	2013	USA	Indiana	Porter	Grand Marsh	Indiana Dunes National Lakeshore	E Broadway Ave. at boardwalk	41.67825	-86.98707	0.0001	R. E. DeWalt	marsh	adult	male, female	1	8	0	0	0	0	9	whole animal (EtOH)
INHS	9	7/31/2013	UV Light	Trichoptera	Hydroptilidae	Oxyethira	pallida	Oxyethira pallida (Banks, 1904)	R. E. DeWalt, D. R. Robertson	2013	USA	Indiana	Porter	Grand Marsh	Indiana Dunes National Lakeshore	E Broadway Ave. at boardwalk	41.67825	-86.98707	0.0001	R. E. DeWalt	marsh	adult	male, female	2	19	0	0	0	0	21	whole animal (EtOH)
INHS	9	7/31/2013	UV Light	Trichoptera	Hydroptilidae	Hydroptila	waubesiana	Hydroptila waubesiana Betten, 1934	R. E. DeWalt, D. R. Robertson	2013	USA	Indiana	Porter	Grand Marsh	Indiana Dunes National Lakeshore	E Broadway Ave. at boardwalk	41.67825	-86.98707	0.0001	R. E. DeWalt	marsh	adult	male	1	0	0	0	0	0	1	whole animal (EtOH)
INHS	9	7/31/2013	UV Light	Ephemeroptera	Caenidae	Caenis	amica	Caenis amica Hagen, 1861	R. E. DeWalt	2013	USA	Indiana	Porter	Grand Marsh	Indiana Dunes National Lakeshore	E Broadway Ave. at boardwalk	41.67825	-86.98707	0.0001	R. E. DeWalt	marsh	adult	male	9	0	0	0	0	0	9	whole animal (EtOH)
INHS	9	7/31/2013	UV Light	Ephemeroptera	Baetidae	Callibaetis	fluctuans	Callibaetis fluctuans (Walsh, 1862)	R. E. DeWalt	2013	USA	Indiana	Porter	Grand Marsh	Indiana Dunes National Lakeshore	E Broadway Ave. at boardwalk	41.67825	-86.98707	0.0001	R. E. DeWalt	marsh	adult	female	0	10	0	0	0	0	10	whole animal (EtOH)
INHS	9	7/31/2013	UV Light	Trichoptera	Hydroptilidae	Hydroptila	sp.	Hydroptila sp.	R. E. DeWalt, D. R. Robertson	2013	USA	Indiana	Porter	Grand Marsh	Indiana Dunes National Lakeshore	E Broadway Ave. at boardwalk	41.67825	-86.98707	0.0001	R. E. DeWalt	marsh	adult	female	0	12	0	0	0	0	12	whole animal (EtOH)
INHS	9	7/31/2013	UV Light	Trichoptera	Leptoceridae	Oecetis	sp.	Oecetis sp.	R. E. DeWalt, D. R. Robertson	2013	USA	Indiana	Porter	Grand Marsh	Indiana Dunes National Lakeshore	E Broadway Ave. at boardwalk	41.67825	-86.98707	0.0001	R. E. DeWalt	marsh	adult	female	0	1	0	0	0	0	1	whole animal (EtOH)
INHS	10	7/10/2013	UV Light	Ephemeroptera	Heptageniidae	Stenacron	interpunctatum	Stenacron interpunctatum (Say, 1839)	R. E. DeWalt	2013	USA	Indiana	Porter	East Arm Little Calumet R.	Indiana Dunes National Lakeshore	9.3 km ENE Crocker at Brummit Rd.	41.61544	-87.01653	0.0001	R. E. DeWalt	stream	adult	male, female	1	1	0	0	0	0	2	whole animal (EtOH)
INHS	10	7/10/2013	UV Light	Trichoptera	Psychomyidae	Lype	diversa	Lype diversa (Banks, 1914)	R. E. DeWalt, D. R. Robertson	2013	USA	Indiana	Porter	East Arm Little Calumet R.	Indiana Dunes National Lakeshore	9.3 km ENE Crocker at Brummit Rd.	41.61544	-87.01653	0.0001	R. E. DeWalt	stream	adult	male, female	2	2	0	0	0	0	4	whole animal (EtOH)
INHS	10	7/10/2013	UV Light	Trichoptera	Leptoceridae	Oecetis	inconspicua	Oecetis inconspicua (Walker, 1852)	R. E. DeWalt, D. R. Robertson	2013	USA	Indiana	Porter	East Arm Little Calumet R.	Indiana Dunes National Lakeshore	9.3 km ENE Crocker at Brummit Rd.	41.61544	-87.01653	0.0001	R. E. DeWalt	stream	adult	male, female	4	1	0	0	0	0	5	whole animal (EtOH)
INHS	10	7/10/2013	UV Light	Ephemeroptera	Heptageniidae	Maccaffertium	terminatum	Maccaffertium terminatum (Walsh, 1862)	R. E. DeWalt	2013	USA	Indiana	Porter	East Arm Little Calumet R.	Indiana Dunes National Lakeshore	9.3 km ENE Crocker at Brummit Rd.	41.61544	-87.01653	0.0001	R. E. DeWalt	stream	adult	male, female	9	38	0	0	0	0	47	whole animal (EtOH)
INHS	10	7/10/2013	UV Light	Trichoptera	Hydropsychidae	Cheumatopsyche	analis	Cheumatopsyche analis (Banks, 1903)	R. E. DeWalt, D. R. Robertson	2013	USA	Indiana	Porter	East Arm Little Calumet R.	Indiana Dunes National Lakeshore	9.3 km ENE Crocker at Brummit Rd.	41.61544	-87.01653	0.0001	R. E. DeWalt	stream	adult	male, female	16	3	0	0	0	0	19	whole animal (EtOH)
INHS	10	7/10/2013	UV Light	Trichoptera	Hydropsychidae	Cheumatopsyche	oxa	Cheumatopsyche oxa Ross, 1938	R. E. DeWalt, D. R. Robertson	2013	USA	Indiana	Porter	East Arm Little Calumet R.	Indiana Dunes National Lakeshore	9.3 km ENE Crocker at Brummit Rd.	41.61544	-87.01653	0.0001	R. E. DeWalt	stream	adult	male	1	0	0	0	0	0	1	whole animal (EtOH)
INHS	10	7/10/2013	UV Light	Trichoptera	Hydroptilidae	Hydroptila	ajax	Hydroptila ajax Ross, 1938	R. E. DeWalt, D. R. Robertson	2013	USA	Indiana	Porter	East Arm Little Calumet R.	Indiana Dunes National Lakeshore	9.3 km ENE Crocker at Brummit Rd.	41.61544	-87.01653	0.0001	R. E. DeWalt	stream	adult	male	1	0	0	0	0	0	1	whole animal (EtOH)
INHS	10	7/10/2013	UV Light	Trichoptera	Hydroptilidae	Hydroptila	consimilis	Hydroptila consimilis Morton, 1905	R. E. DeWalt, D. R. Robertson	2013	USA	Indiana	Porter	East Arm Little Calumet R.	Indiana Dunes National Lakeshore	9.3 km ENE Crocker at Brummit Rd.	41.61544	-87.01653	0.0001	R. E. DeWalt	stream	adult	male	1	0	0	0	0	0	1	whole animal (EtOH)
INHS	10	7/10/2013	UV Light	Trichoptera	Leptoceridae	Oecetis	persimilis	Oecetis persimilis (Banks, 1907)	R. E. DeWalt, D. R. Robertson	2013	USA	Indiana	Porter	East Arm Little Calumet R.	Indiana Dunes National Lakeshore	9.3 km ENE Crocker at Brummit Rd.	41.61544	-87.01653	0.0001	R. E. DeWalt	stream	adult	male	1	0	0	0	0	0	1	whole animal (EtOH)
INHS	10	7/10/2013	UV Light	Trichoptera	Polycentropodidae	Polycentropus	confusus	Polycentropus confusus Hagen, 1861	R. E. DeWalt, D. R. Robertson	2013	USA	Indiana	Porter	East Arm Little Calumet R.	Indiana Dunes National Lakeshore	9.3 km ENE Crocker at Brummit Rd.	41.61544	-87.01653	0.0001	R. E. DeWalt	stream	adult	male	1	0	0	0	0	0	1	whole animal (EtOH)
INHS	10	7/10/2013	UV Light	Trichoptera	Hydropsychidae	Hydropsyche	sparna	Hydropsyche sparna Ross, 1938	R. E. DeWalt, D. R. Robertson	2013	USA	Indiana	Porter	East Arm Little Calumet R.	Indiana Dunes National Lakeshore	9.3 km ENE Crocker at Brummit Rd.	41.61544	-87.01653	0.0001	R. E. DeWalt	stream	adult	male	4	0	0	0	0	0	4	whole animal (EtOH)
INHS	10	7/10/2013	UV Light	Trichoptera	Polycentropodidae	Nyctiophylax	moestus	Nyctiophylax moestus Banks, 1911	R. E. DeWalt, D. R. Robertson	2013	USA	Indiana	Porter	East Arm Little Calumet R.	Indiana Dunes National Lakeshore	9.3 km ENE Crocker at Brummit Rd.	41.61544	-87.01653	0.0001	R. E. DeWalt	stream	adult	male	8	0	0	0	0	0	8	whole animal (EtOH)
INHS	10	7/10/2013	UV Light	Trichoptera	Hydropsychidae	Hydropsyche	betteni	Hydropsyche betteni Ross, 1938	R. E. DeWalt, D. R. Robertson	2013	USA	Indiana	Porter	East Arm Little Calumet R.	Indiana Dunes National Lakeshore	9.3 km ENE Crocker at Brummit Rd.	41.61544	-87.01653	0.0001	R. E. DeWalt	stream	adult	male	10	0	0	0	0	0	10	whole animal (EtOH)
INHS	10	7/10/2013	UV Light	Trichoptera	Hydroptilidae	Hydroptila	waubesiana	Hydroptila waubesiana Betten, 1934	R. E. DeWalt, D. R. Robertson	2013	USA	Indiana	Porter	East Arm Little Calumet R.	Indiana Dunes National Lakeshore	9.3 km ENE Crocker at Brummit Rd.	41.61544	-87.01653	0.0001	R. E. DeWalt	stream	adult	male	12	0	0	0	0	0	12	whole animal (EtOH)
INHS	10	7/10/2013	UV Light	Ephemeroptera	Ephemeridae	Hexagenia	limbata	Hexagenia limbata (Serville, 1829)	R. E. DeWalt	2013	USA	Indiana	Porter	East Arm Little Calumet R.	Indiana Dunes National Lakeshore	9.3 km ENE Crocker at Brummit Rd.	41.61544	-87.01653	0.0001	R. E. DeWalt	stream	adult	female	0	2	0	0	0	0	2	whole animal (EtOH)
INHS	10	7/10/2013	UV Light	Plecoptera	Perlidae	Perlesta	lagoi	Perlesta lagoi Stark, 1989	R. E. DeWalt	2013	USA	Indiana	Porter	East Arm Little Calumet R.	Indiana Dunes National Lakeshore	9.3 km ENE Crocker at Brummit Rd.	41.61544	-87.01653	0.0001	R. E. DeWalt	stream	adult	female	0	2	0	0	0	0	2	whole animal (EtOH)
INHS	10	7/10/2013	UV Light	Trichoptera	Hydropsychidae	Cheumatopsyche	sp.	Cheumatopsyche sp.	R. E. DeWalt, D. R. Robertson	2013	USA	Indiana	Porter	East Arm Little Calumet R.	Indiana Dunes National Lakeshore	9.3 km ENE Crocker at Brummit Rd.	41.61544	-87.01653	0.0001	R. E. DeWalt	stream	adult	female	0	60	0	0	0	0	60	whole animal (EtOH)
INHS	10	7/10/2013	UV Light	Trichoptera	Hydropsychidae	Hydropsyche	sp.	Hydropsyche sp.	R. E. DeWalt, D. R. Robertson	2013	USA	Indiana	Porter	East Arm Little Calumet R.	Indiana Dunes National Lakeshore	9.3 km ENE Crocker at Brummit Rd.	41.61544	-87.01653	0.0001	R. E. DeWalt	stream	adult	female	0	28	0	0	0	0	28	whole animal (EtOH)
INHS	10	7/10/2013	UV Light	Trichoptera	Hydroptilidae	Hydroptila	armata	Hydroptila armata Ross, 1938	R. E. DeWalt, D. R. Robertson	2013	USA	Indiana	Porter	East Arm Little Calumet R.	Indiana Dunes National Lakeshore	9.3 km ENE Crocker at Brummit Rd.	41.61544	-87.01653	0.0001	R. E. DeWalt	stream	adult	female	0	3	0	0	0	0	3	whole animal (EtOH)
INHS	10	7/10/2013	UV Light	Trichoptera	Hydroptilidae	Hydroptila	sp.	Hydroptila sp.	R. E. DeWalt, D. R. Robertson	2013	USA	Indiana	Porter	East Arm Little Calumet R.	Indiana Dunes National Lakeshore	9.3 km ENE Crocker at Brummit Rd.	41.61544	-87.01653	0.0001	R. E. DeWalt	stream	adult	female	0	78	0	0	0	0	78	whole animal (EtOH)
INHS	10	7/10/2013	UV Light	Trichoptera	Leptoceridae	Oecetis	cinerascens	Oecetis cinerascens (Hagen, 1861)	R. E. DeWalt, D. R. Robertson	2013	USA	Indiana	Porter	East Arm Little Calumet R.	Indiana Dunes National Lakeshore	9.3 km ENE Crocker at Brummit Rd.	41.61544	-87.01653	0.0001	R. E. DeWalt	stream	adult	female	0	1	0	0	0	0	1	whole animal (EtOH)
INHS	10	7/10/2013	UV Light	Trichoptera	Leptoceridae	Triaenodes	tardus	Triaenodes tardus Milne, 1934	R. E. DeWalt, D. R. Robertson	2013	USA	Indiana	Porter	East Arm Little Calumet R.	Indiana Dunes National Lakeshore	9.3 km ENE Crocker at Brummit Rd.	41.61544	-87.01653	0.0001	R. E. DeWalt	stream	adult	female	0	8	0	0	0	0	8	whole animal (EtOH)
INHS	10	7/10/2013	UV Light	Trichoptera	Phryganeidae	Ptilostomis	ocellifera	Ptilostomis ocellifera (Walker, 1852)	R. E. DeWalt, D. R. Robertson	2013	USA	Indiana	Porter	East Arm Little Calumet R.	Indiana Dunes National Lakeshore	9.3 km ENE Crocker at Brummit Rd.	41.61544	-87.01653	0.0001	R. E. DeWalt	stream	adult	female	0	1	0	0	0	0	1	whole animal (EtOH)
INHS	10	7/10/2013	UV Light	Trichoptera	Polycentropodidae	Polycentropus	sp.	Polycentropus sp.	R. E. DeWalt, D. R. Robertson	2013	USA	Indiana	Porter	East Arm Little Calumet R.	Indiana Dunes National Lakeshore	9.3 km ENE Crocker at Brummit Rd.	41.61544	-87.01653	0.0001	R. E. DeWalt	stream	adult	female	0	27	0	0	0	0	27	whole animal (EtOH)
INHS	10	8/9/2013	UV Light	Ephemeroptera	Heptageniidae	Maccaffertium	terminatum	Maccaffertium terminatum (Walsh, 1862)	R. E. DeWalt	2013	USA	Indiana	Porter	East Arm Little Calumet R.	Indiana Dunes National Lakeshore	9.3 km ENE Crocker at Brummit Rd.	41.61544	-87.01653	0.0001	R. E. DeWalt	stream	adult	male, female	28	17	0	0	0	0	45	whole animal (EtOH)
INHS	10	8/9/2013	UV Light	Plecoptera	Perlidae	Perlesta	lagoi	Perlesta lagoi Stark, 1989	R. E. DeWalt	2013	USA	Indiana	Porter	East Arm Little Calumet R.	Indiana Dunes National Lakeshore	9.3 km ENE Crocker at Brummit Rd.	41.61544	-87.01653	0.0001	R. E. DeWalt	stream	adult	female	0	1	0	0	0	0	1	whole animal (EtOH)
INHS	11	7/16/2013	UV Light	Trichoptera	Hydroptilidae	Orthotrichia	cristata	Orthotrichia cristata Morton, 1905	R. E. DeWalt, D. R. Robertson	2013	USA	Indiana	Porter	East Arm Little Calumet R.	Indiana Dunes National Lakeshore	12.5 km ENE Crocker-Heron Rookery	41.62388	-86.98045	0.0001	R. E. DeWalt	stream	adult	male, female	1	1	0	0	0	0	2	whole animal (EtOH)
INHS	11	7/16/2013	UV Light	Plecoptera	Perlidae	Perlesta	lagoi	Perlesta lagoi Stark, 1989	R. E. DeWalt	2013	USA	Indiana	Porter	East Arm Little Calumet R.	Indiana Dunes National Lakeshore	12.5 km ENE Crocker-Heron Rookery	41.62388	-86.98045	0.0001	R. E. DeWalt	stream	adult	male, female	2	6	0	0	0	0	8	whole animal (EtOH)
INHS	11	7/16/2013	UV Light	Trichoptera	Hydroptilidae	Orthotrichia	aegerfasciella	Orthotrichia aegerfasciella (Chambers, 1873)	R. E. DeWalt, D. R. Robertson	2013	USA	Indiana	Porter	East Arm Little Calumet R.	Indiana Dunes National Lakeshore	12.5 km ENE Crocker-Heron Rookery	41.62388	-86.98045	0.0001	R. E. DeWalt	stream	adult	male, female	2	3	0	0	0	0	5	whole animal (EtOH)
INHS	11	7/16/2013	UV Light	Ephemeroptera	Heptageniidae	Stenacron	interpunctatum	Stenacron interpunctatum (Say, 1839)	R. E. DeWalt	2013	USA	Indiana	Porter	East Arm Little Calumet R.	Indiana Dunes National Lakeshore	12.5 km ENE Crocker-Heron Rookery	41.62388	-86.98045	0.0001	R. E. DeWalt	stream	adult	male, female	3	1	0	0	0	0	4	whole animal (EtOH)
INHS	11	7/16/2013	UV Light	Trichoptera	Psychomyidae	Lype	diversa	Lype diversa (Banks, 1914)	R. E. DeWalt, D. R. Robertson	2013	USA	Indiana	Porter	East Arm Little Calumet R.	Indiana Dunes National Lakeshore	12.5 km ENE Crocker-Heron Rookery	41.62388	-86.98045	0.0001	R. E. DeWalt	stream	adult	male, female	4	8	0	0	0	0	12	whole animal (EtOH)
INHS	11	7/16/2013	UV Light	Trichoptera	Hydroptilidae	Oxyethira	pallida	Oxyethira pallida (Banks, 1904)	R. E. DeWalt, D. R. Robertson	2013	USA	Indiana	Porter	East Arm Little Calumet R.	Indiana Dunes National Lakeshore	12.5 km ENE Crocker-Heron Rookery	41.62388	-86.98045	0.0001	R. E. DeWalt	stream	adult	male, female	9	18	0	0	0	0	27	whole animal (EtOH)
INHS	11	7/16/2013	UV Light	Trichoptera	Leptoceridae	Oecetis	inconspicua	Oecetis inconspicua (Walker, 1852)	R. E. DeWalt, D. R. Robertson	2013	USA	Indiana	Porter	East Arm Little Calumet R.	Indiana Dunes National Lakeshore	12.5 km ENE Crocker-Heron Rookery	41.62388	-86.98045	0.0001	R. E. DeWalt	stream	adult	male, female	12	13	0	0	0	0	25	whole animal (EtOH)
INHS	11	7/16/2013	UV Light	Ephemeroptera	Heptageniidae	Maccaffertium	terminatum	Maccaffertium terminatum (Walsh, 1862)	R. E. DeWalt	2013	USA	Indiana	Porter	East Arm Little Calumet R.	Indiana Dunes National Lakeshore	12.5 km ENE Crocker-Heron Rookery	41.62388	-86.98045	0.0001	R. E. DeWalt	stream	adult	male, female	40	35	26	0	0	0	101	whole animal (EtOH)
INHS	11	7/16/2013	UV Light	Trichoptera	Polycentropodidae	Nyctiophylax	moestus	Nyctiophylax moestus Banks, 1911	R. E. DeWalt, D. R. Robertson	2013	USA	Indiana	Porter	East Arm Little Calumet R.	Indiana Dunes National Lakeshore	12.5 km ENE Crocker-Heron Rookery	41.62388	-86.98045	0.0001	R. E. DeWalt	stream	adult	male, female	44	10	0	0	0	0	54	whole animal (EtOH)
INHS	11	7/16/2013	UV Light	Trichoptera	Hydropsychidae	Cheumatopsyche	analis	Cheumatopsyche analis (Banks, 1903)	R. E. DeWalt, D. R. Robertson	2013	USA	Indiana	Porter	East Arm Little Calumet R.	Indiana Dunes National Lakeshore	12.5 km ENE Crocker-Heron Rookery	41.62388	-86.98045	0.0001	R. E. DeWalt	stream	adult	male, female	64	28	0	0	0	0	92	whole animal (EtOH)
INHS	11	7/16/2013	UV Light	Trichoptera	Hydropsychidae	Hydropsyche	sparna	Hydropsyche sparna Ross, 1938	R. E. DeWalt, D. R. Robertson	2013	USA	Indiana	Porter	East Arm Little Calumet R.	Indiana Dunes National Lakeshore	12.5 km ENE Crocker-Heron Rookery	41.62388	-86.98045	0.0001	R. E. DeWalt	stream	adult	male, female	85	4	0	0	0	0	89	whole animal (EtOH)
INHS	11	7/16/2013	UV Light	Trichoptera	Hydropsychidae	Hydropsyche	betteni	Hydropsyche betteni Ross, 1938	R. E. DeWalt, D. R. Robertson	2013	USA	Indiana	Porter	East Arm Little Calumet R.	Indiana Dunes National Lakeshore	12.5 km ENE Crocker-Heron Rookery	41.62388	-86.98045	0.0001	R. E. DeWalt	stream	adult	male, female	168	55	0	0	0	0	223	whole animal (EtOH)
INHS	11	7/16/2013	UV Light	Trichoptera	Hydroptilidae	Hydroptila	grandiosa	Hydroptila grandiosa Ross, 1938	R. E. DeWalt, D. R. Robertson	2013	USA	Indiana	Porter	East Arm Little Calumet R.	Indiana Dunes National Lakeshore	12.5 km ENE Crocker-Heron Rookery	41.62388	-86.98045	0.0001	R. E. DeWalt	stream	adult	male	1	0	0	0	0	0	1	whole animal (EtOH)
INHS	11	7/16/2013	UV Light	Trichoptera	Hydroptilidae	Hydroptila	waubesiana	Hydroptila waubesiana Betten, 1934	R. E. DeWalt, D. R. Robertson	2013	USA	Indiana	Porter	East Arm Little Calumet R.	Indiana Dunes National Lakeshore	12.5 km ENE Crocker-Heron Rookery	41.62388	-86.98045	0.0001	R. E. DeWalt	stream	adult	male	1	0	0	0	0	0	1	whole animal (EtOH)
INHS	11	7/16/2013	UV Light	Trichoptera	Leptoceridae	Triaenodes	melacus	Triaenodes melacus Ross, 1947	R. E. DeWalt, D. R. Robertson	2013	USA	Indiana	Porter	East Arm Little Calumet R.	Indiana Dunes National Lakeshore	12.5 km ENE Crocker-Heron Rookery	41.62388	-86.98045	0.0001	R. E. DeWalt	stream	adult	male	1	0	0	0	0	0	1	whole animal (EtOH)
INHS	11	7/16/2013	UV Light	Trichoptera	Phryganeidae	Phryganea	cinerea	Phryganea cinerea Walker, 1852	R. E. DeWalt, D. R. Robertson	2013	USA	Indiana	Porter	East Arm Little Calumet R.	Indiana Dunes National Lakeshore	12.5 km ENE Crocker-Heron Rookery	41.62388	-86.98045	0.0001	R. E. DeWalt	stream	adult	male	1	0	0	0	0	0	1	whole animal (EtOH)
INHS	11	7/16/2013	UV Light	Trichoptera	Polycentropodidae	Polycentropus	confusus	Polycentropus confusus Hagen, 1861	R. E. DeWalt, D. R. Robertson	2013	USA	Indiana	Porter	East Arm Little Calumet R.	Indiana Dunes National Lakeshore	12.5 km ENE Crocker-Heron Rookery	41.62388	-86.98045	0.0001	R. E. DeWalt	stream	adult	male	1	0	0	0	0	0	1	whole animal (EtOH)
INHS	11	7/16/2013	UV Light	Trichoptera	Leptoceridae	Leptocerus	americanus	Leptocerus americanus (Banks, 1899)	R. E. DeWalt, D. R. Robertson	2013	USA	Indiana	Porter	East Arm Little Calumet R.	Indiana Dunes National Lakeshore	12.5 km ENE Crocker-Heron Rookery	41.62388	-86.98045	0.0001	R. E. DeWalt	stream	adult	male	2	0	0	0	0	0	2	whole animal (EtOH)
INHS	11	7/16/2013	UV Light	Trichoptera	Hydropsychidae	Hydropsyche	bronta	Hydropsyche bronta Ross, 1938	R. E. DeWalt, D. R. Robertson	2013	USA	Indiana	Porter	East Arm Little Calumet R.	Indiana Dunes National Lakeshore	12.5 km ENE Crocker-Heron Rookery	41.62388	-86.98045	0.0001	R. E. DeWalt	stream	adult	male	3	0	0	0	0	0	3	whole animal (EtOH)
INHS	11	7/16/2013	UV Light	Trichoptera	Hydroptilidae	Hydroptila	consimilis	Hydroptila consimilis Morton, 1905	R. E. DeWalt, D. R. Robertson	2013	USA	Indiana	Porter	East Arm Little Calumet R.	Indiana Dunes National Lakeshore	12.5 km ENE Crocker-Heron Rookery	41.62388	-86.98045	0.0001	R. E. DeWalt	stream	adult	male	3	0	0	0	0	0	3	whole animal (EtOH)
INHS	11	7/16/2013	UV Light	Trichoptera	Hydroptilidae	Hydroptila	sp.	Hydroptila sp.	R. E. DeWalt, D. R. Robertson	2013	USA	Indiana	Porter	East Arm Little Calumet R.	Indiana Dunes National Lakeshore	12.5 km ENE Crocker-Heron Rookery	41.62388	-86.98045	0.0001	R. E. DeWalt	stream	adult	female	0	11	0	0	0	0	11	whole animal (EtOH)
INHS	11	7/16/2013	UV Light	Trichoptera	Hydroptilidae	Oxyethira	pallida	Oxyethira pallida (Banks, 1904)	R. E. DeWalt, D. R. Robertson	2013	USA	Indiana	Porter	East Arm Little Calumet R.	Indiana Dunes National Lakeshore	12.5 km ENE Crocker-Heron Rookery	41.62388	-86.98045	0.0001	R. E. DeWalt	stream	adult	female	0	1	0	0	0	0	1	whole animal (EtOH)
INHS	11	7/16/2013	UV Light	Trichoptera	Leptoceridae	Triaenodes	tardus	Triaenodes tardus Milne, 1934	R. E. DeWalt, D. R. Robertson	2013	USA	Indiana	Porter	East Arm Little Calumet R.	Indiana Dunes National Lakeshore	12.5 km ENE Crocker-Heron Rookery	41.62388	-86.98045	0.0001	R. E. DeWalt	stream	adult	female	0	1	0	0	0	0	1	whole animal (EtOH)
INHS	11	7/16/2013	UV Light	Trichoptera	Molannidae	Molanna	tryphena	Molanna tryphena Betten, 1934	R. E. DeWalt, D. R. Robertson	2013	USA	Indiana	Porter	East Arm Little Calumet R.	Indiana Dunes National Lakeshore	12.5 km ENE Crocker-Heron Rookery	41.62388	-86.98045	0.0001	R. E. DeWalt	stream	adult	female	0	1	0	0	0	0	1	whole animal (EtOH)
INHS	11	8/9/2013	UV Light	Trichoptera	Hydroptilidae	Orthotrichia	aegerfasciella	Orthotrichia aegerfasciella (Chambers, 1873)	R. E. DeWalt, D. R. Robertson	2013	USA	Indiana	Porter	East Arm Little Calumet R.	Indiana Dunes National Lakeshore	12.5 km ENE Crocker-Heron Rookery	41.62388	-86.98045	0.0001	R. E. DeWalt	stream	adult	male, female	1	1	0	0	0	0	2	whole animal (EtOH)
INHS	11	8/9/2013	UV Light	Trichoptera	Leptoceridae	Oecetis	inconspicua	Oecetis inconspicua (Walker, 1852)	R. E. DeWalt, D. R. Robertson	2013	USA	Indiana	Porter	East Arm Little Calumet R.	Indiana Dunes National Lakeshore	12.5 km ENE Crocker-Heron Rookery	41.62388	-86.98045	0.0001	R. E. DeWalt	stream	adult	male, female	1	1	0	0	0	0	2	whole animal (EtOH)
INHS	11	8/9/2013	UV Light	Trichoptera	Phryganeidae	Phryganea	cinerea	Phryganea cinerea Walker, 1852	R. E. DeWalt, D. R. Robertson	2013	USA	Indiana	Porter	East Arm Little Calumet R.	Indiana Dunes National Lakeshore	12.5 km ENE Crocker-Heron Rookery	41.62388	-86.98045	0.0001	R. E. DeWalt	stream	adult	male, female	1	1	0	0	0	0	2	whole animal (EtOH)
INHS	11	8/9/2013	UV Light	Trichoptera	Polycentropodidae	Polycentropus	confusus	Polycentropus confusus Hagen, 1861	R. E. DeWalt, D. R. Robertson	2013	USA	Indiana	Porter	East Arm Little Calumet R.	Indiana Dunes National Lakeshore	12.5 km ENE Crocker-Heron Rookery	41.62388	-86.98045	0.0001	R. E. DeWalt	stream	adult	male, female	1	1	0	0	0	0	2	whole animal (EtOH)
INHS	11	8/9/2013	UV Light	Trichoptera	Hydropsychidae	Hydropsyche	betteni	Hydropsyche betteni Ross, 1938	R. E. DeWalt, D. R. Robertson	2013	USA	Indiana	Porter	East Arm Little Calumet R.	Indiana Dunes National Lakeshore	12.5 km ENE Crocker-Heron Rookery	41.62388	-86.98045	0.0001	R. E. DeWalt	stream	adult	male, female	2	29	0	0	0	0	31	whole animal (EtOH)
INHS	11	8/9/2013	UV Light	Trichoptera	Leptoceridae	Oecetis	cinerascens	Oecetis cinerascens (Hagen, 1861)	R. E. DeWalt, D. R. Robertson	2013	USA	Indiana	Porter	East Arm Little Calumet R.	Indiana Dunes National Lakeshore	12.5 km ENE Crocker-Heron Rookery	41.62388	-86.98045	0.0001	R. E. DeWalt	stream	adult	male, female	2	3	0	0	0	0	5	whole animal (EtOH)
INHS	11	8/9/2013	UV Light	Trichoptera	Polycentropodidae	Nyctiophylax	moestus	Nyctiophylax moestus Banks, 1911	R. E. DeWalt, D. R. Robertson	2013	USA	Indiana	Porter	East Arm Little Calumet R.	Indiana Dunes National Lakeshore	12.5 km ENE Crocker-Heron Rookery	41.62388	-86.98045	0.0001	R. E. DeWalt	stream	adult	male, female	4	3	0	0	0	0	7	whole animal (EtOH)
INHS	11	8/9/2013	UV Light	Trichoptera	Psychomyidae	Lype	diversa	Lype diversa (Banks, 1914)	R. E. DeWalt, D. R. Robertson	2013	USA	Indiana	Porter	East Arm Little Calumet R.	Indiana Dunes National Lakeshore	12.5 km ENE Crocker-Heron Rookery	41.62388	-86.98045	0.0001	R. E. DeWalt	stream	adult	male, female	5	4	0	0	0	0	9	whole animal (EtOH)
INHS	11	8/9/2013	UV Light	Trichoptera	Hydropsychidae	Cheumatopsyche	analis	Cheumatopsyche analis (Banks, 1903)	R. E. DeWalt, D. R. Robertson	2013	USA	Indiana	Porter	East Arm Little Calumet R.	Indiana Dunes National Lakeshore	12.5 km ENE Crocker-Heron Rookery	41.62388	-86.98045	0.0001	R. E. DeWalt	stream	adult	male, female	40	35	0	0	0	0	75	whole animal (EtOH)
INHS	11	8/9/2013	UV Light	Trichoptera	Hydropsychidae	Hydropsyche	bronta	Hydropsyche bronta Ross, 1938	R. E. DeWalt, D. R. Robertson	2013	USA	Indiana	Porter	East Arm Little Calumet R.	Indiana Dunes National Lakeshore	12.5 km ENE Crocker-Heron Rookery	41.62388	-86.98045	0.0001	R. E. DeWalt	stream	adult	male	1	0	0	0	0	0	1	whole animal (EtOH)
INHS	11	8/9/2013	UV Light	Trichoptera	Hydroptilidae	Oxyethira	pallida	Oxyethira pallida (Banks, 1904)	R. E. DeWalt, D. R. Robertson	2013	USA	Indiana	Porter	East Arm Little Calumet R.	Indiana Dunes National Lakeshore	12.5 km ENE Crocker-Heron Rookery	41.62388	-86.98045	0.0001	R. E. DeWalt	stream	adult	male	1	0	0	0	0	0	1	whole animal (EtOH)
INHS	11	8/9/2013	UV Light	Trichoptera	Leptoceridae	Ceraclea	punctata	Ceraclea punctata (Banks, 1894)	R. E. DeWalt, D. R. Robertson	2013	USA	Indiana	Porter	East Arm Little Calumet R.	Indiana Dunes National Lakeshore	12.5 km ENE Crocker-Heron Rookery	41.62388	-86.98045	0.0001	R. E. DeWalt	stream	adult	male	1	0	0	0	0	0	1	whole animal (EtOH)
INHS	11	8/9/2013	UV Light	Trichoptera	Hydroptilidae	Hydroptila	consimilis	Hydroptila consimilis Morton, 1905	R. E. DeWalt, D. R. Robertson	2013	USA	Indiana	Porter	East Arm Little Calumet R.	Indiana Dunes National Lakeshore	12.5 km ENE Crocker-Heron Rookery	41.62388	-86.98045	0.0001	R. E. DeWalt	stream	adult	male	5	0	0	0	0	0	5	whole animal (EtOH)
INHS	11	8/9/2013	UV Light	Trichoptera	Hydropsychidae	Hydropsyche	sparna	Hydropsyche sparna Ross, 1938	R. E. DeWalt, D. R. Robertson	2013	USA	Indiana	Porter	East Arm Little Calumet R.	Indiana Dunes National Lakeshore	12.5 km ENE Crocker-Heron Rookery	41.62388	-86.98045	0.0001	R. E. DeWalt	stream	adult	male	22	0	0	0	0	0	22	whole animal (EtOH)
INHS	11	8/9/2013	UV Light	Trichoptera	Hydropsychidae	Hydropsyche	sp.	Hydropsyche sp.	R. E. DeWalt, D. R. Robertson	2013	USA	Indiana	Porter	East Arm Little Calumet R.	Indiana Dunes National Lakeshore	12.5 km ENE Crocker-Heron Rookery	41.62388	-86.98045	0.0001	R. E. DeWalt	stream	adult	female	0	34	0	0	0	0	34	whole animal (EtOH)
INHS	11	8/9/2013	UV Light	Trichoptera	Hydroptilidae	Hydroptila	sp.	Hydroptila sp.	R. E. DeWalt, D. R. Robertson	2013	USA	Indiana	Porter	East Arm Little Calumet R.	Indiana Dunes National Lakeshore	12.5 km ENE Crocker-Heron Rookery	41.62388	-86.98045	0.0001	R. E. DeWalt	stream	adult	female	0	1	0	0	0	0	1	whole animal (EtOH)
INHS	11	4/6/2014	Dipnet	Ephemeroptera	Heptageniidae	Maccaffertium	vicarium	Maccaffertium vicarium (Walker, 1853)	R. E. DeWalt	2013	USA	Indiana	Porter	East Arm Little Calumet R.	Indiana Dunes National Lakeshore	12.5 km ENE Crocker-Heron Rookery	41.62388	-86.98045	0.0001	R. E. DeWalt	stream	adult	female	0	1	0	0	0	0	1	whole animal (EtOH)	RED-2014-028
INHS	11	4/6/2014	Dipnet	Ephemeroptera	Heptageniidae	Stenacron	interpunctatum	Stenacron interpunctatum (Say, 1839)	R. E. DeWalt	2013	USA	Indiana	Porter	East Arm Little Calumet R.	Indiana Dunes National Lakeshore	12.5 km ENE Crocker-Heron Rookery	41.62388	-86.98045	0.0001	R. E. DeWalt	stream	adult	female	0	5	0	0	0	0	5	whole animal (EtOH)	RED-2014-028
INHS	11	4/6/2014	Beating Sheet	Plecoptera	Taeniopterygidae	Taeniopteryx	burksi	Taeniopteryx burksi Ricker & Ross, 1968	R. E. DeWalt	2013	USA	Indiana	Porter	East Arm Little Calumet R.	Indiana Dunes National Lakeshore	12.5 km ENE Crocker-Heron Rookery	41.62388	-86.98045	0.0001	R. E. DeWalt	stream	adult	female	0	1	0	0	0	0	1	whole animal (EtOH)	RED-2014-028
INHS	12	7/11/2013	UV Light	Trichoptera	Hydropsychidae	Cheumatopsyche	analis	Cheumatopsyche analis (Banks, 1903)	R. E. DeWalt, D. R. Robertson	2013	USA	Indiana	Porter	Munson Ditch	Indiana Dunes National Lakeshore	9.0 km NE Crocker of Hawleywood Rd.	41.64243	-87.04272	0.0001	R. E. DeWalt	stream	larva	unknown	0	0	0	25	0	2	27	whole animal (EtOH)
INHS	12	7/11/2013	UV Light	Trichoptera	Hydropsychidae	Cheumatopsyche	analis	Cheumatopsyche analis (Banks, 1903)	R. E. DeWalt, D. R. Robertson	2013	USA	Indiana	Porter	Munson Ditch	Indiana Dunes National Lakeshore	9.0 km NE Crocker of Hawleywood Rd.	41.64243	-87.04272	0.0001	R. E. DeWalt	stream	adult	female	0	1	0	0	0	0	1	whole animal (EtOH)
INHS	12	8/1/2013	UV Light	Trichoptera	Hydropsychidae	Hydropsyche	betteni	Hydropsyche betteni Ross, 1938	R. E. DeWalt, D. R. Robertson	2013	USA	Indiana	Porter	Munson Ditch	Indiana Dunes National Lakeshore	9.0 km NE Crocker of Hawleywood Rd.	41.64243	-87.04272	0.0001	R. E. DeWalt	stream	adult	male, female	5	1	0	0	0	0	6	whole animal (EtOH)
INHS	13	7/1/2013	UV Light	Trichoptera	Hydropsychidae	Cheumatopsyche	sp.	Cheumatopsyche sp.	R. E. DeWalt, D. R. Robertson	2013	USA	Indiana	Porter	Marsh	Indiana Dunes National Lakeshore	Howe Rd.	41.62147	-87.09356	0.0001	R. E. DeWalt	marsh	adult	female	0	1	0	0	0	0	1	whole animal (EtOH)	RED-2013-145
INHS	13	7/1/2013	UV Light	Trichoptera	Hydropsychidae	Hydropsyche	sp.	Hydropsyche sp.	R. E. DeWalt, D. R. Robertson	2013	USA	Indiana	Porter	Marsh	Indiana Dunes National Lakeshore	Howe Rd.	41.62147	-87.09356	0.0001	R. E. DeWalt	marsh	adult	female	0	20	0	0	0	0	20	whole animal (EtOH)	RED-2013-145
INHS	13	8/1/2013	UV Light	Trichoptera	Hydroptilidae	Hydroptila	waubesiana	Hydroptila waubesiana Betten, 1934	R. E. DeWalt, D. R. Robertson	2013	USA	Indiana	Porter	Marsh	Indiana Dunes National Lakeshore	Howe Rd.	41.62147	-87.09356	0.0001	R. E. DeWalt	marsh	adult	male	1	0	0	0	0	0	1	whole animal (EtOH)
INHS	13	8/1/2013	UV Light	Trichoptera	Leptoceridae	Oecetis	cinerascens	Oecetis cinerascens (Hagen, 1861)	R. E. DeWalt, D. R. Robertson	2013	USA	Indiana	Porter	Marsh	Indiana Dunes National Lakeshore	Howe Rd.	41.62147	-87.09356	0.0001	R. E. DeWalt	marsh	adult	male	1	0	0	0	0	0	1	whole animal (EtOH)
INHS	13	8/1/2013	UV Light	Trichoptera	Leptoceridae	Oecetis	inconspicua	Oecetis inconspicua (Walker, 1852)	R. E. DeWalt, D. R. Robertson	2013	USA	Indiana	Porter	Marsh	Indiana Dunes National Lakeshore	Howe Rd.	41.62147	-87.09356	0.0001	R. E. DeWalt	marsh	adult	male	1	0	0	0	0	0	1	whole animal (EtOH)
INHS	13	8/1/2013	UV Light	Trichoptera	Hydropsychidae	Cheumatopsyche	analis	Cheumatopsyche analis (Banks, 1903)	R. E. DeWalt, D. R. Robertson	2013	USA	Indiana	Porter	Marsh	Indiana Dunes National Lakeshore	Howe Rd.	41.62147	-87.09356	0.0001	R. E. DeWalt	marsh	adult	female	0	1	0	0	0	0	1	whole animal (EtOH)
INHS	13	8/1/2013	UV Light	Trichoptera	Hydropsychidae	Hydropsyche	betteni	Hydropsyche betteni Ross, 1938	R. E. DeWalt, D. R. Robertson	2013	USA	Indiana	Porter	Marsh	Indiana Dunes National Lakeshore	Howe Rd.	41.62147	-87.09356	0.0001	R. E. DeWalt	marsh	adult	female	0	1	0	0	0	0	1	whole animal (EtOH)
INHS	13	8/1/2013	UV Light	Trichoptera	Hydroptilidae	Oxyethira	pallida	Oxyethira pallida (Banks, 1904)	R. E. DeWalt, D. R. Robertson	2013	USA	Indiana	Porter	Marsh	Indiana Dunes National Lakeshore	Howe Rd.	41.62147	-87.09356	0.0001	R. E. DeWalt	marsh	adult	female	0	1	0	0	0	0	1	whole animal (EtOH)
INHS	13	4/6/2014	Dipnet	Trichoptera	Limnephilidae	Platycentropus	radiatus	Platycentropus radiatus (Say, 1824)	R. E. DeWalt, D. R. Robertson	2013	USA	Indiana	Porter	Marsh	Indiana Dunes National Lakeshore	Howe Rd.	41.62147	-87.09356	0.0001	R. E. DeWalt	marsh	larva	unknown	0	0	0	1	0	0	1	whole animal (EtOH)	RED-2014-024
INHS	14	7/16/2013	UV Light	Trichoptera	Hydropsychidae	Hydropsyche	betteni	Hydropsyche betteni Ross, 1938	R. E. DeWalt, D. R. Robertson	2013	USA	Indiana	Porter	Trib. Great Marsh	Indiana Dunes National Lakeshore	US-12 & CR 375E	41.66796	-86.99571	0.0001	R. E. DeWalt	stream	adult	male, female	6	13	0	0	0	0	19	whole animal (EtOH)
INHS	14	7/16/2013	UV Light	Trichoptera	Hydropsychidae	Hydropsyche	bronta	Hydropsyche bronta Ross, 1938	R. E. DeWalt, D. R. Robertson	2013	USA	Indiana	Porter	Trib. Great Marsh	Indiana Dunes National Lakeshore	US-12 & CR 375E	41.66796	-86.99571	0.0001	R. E. DeWalt	stream	adult	male	1	0	0	0	0	0	1	whole animal (EtOH)
INHS	14	7/16/2013	UV Light	Trichoptera	Hydropsychidae	Hydropsyche	sparna	Hydropsyche sparna Ross, 1938	R. E. DeWalt, D. R. Robertson	2013	USA	Indiana	Porter	Trib. Great Marsh	Indiana Dunes National Lakeshore	US-12 & CR 375E	41.66796	-86.99571	0.0001	R. E. DeWalt	stream	adult	male	1	0	0	0	0	0	1	whole animal (EtOH)
INHS	14	7/16/2013	UV Light	Trichoptera	Leptoceridae	Oecetis	cinerascens	Oecetis cinerascens (Hagen, 1861)	R. E. DeWalt, D. R. Robertson	2013	USA	Indiana	Porter	Trib. Great Marsh	Indiana Dunes National Lakeshore	US-12 & CR 375E	41.66796	-86.99571	0.0001	R. E. DeWalt	stream	adult	male	1	0	0	0	0	0	1	whole animal (EtOH)
INHS	14	7/16/2013	UV Light	Trichoptera	Leptoceridae	Oecetis	inconspicua	Oecetis inconspicua (Walker, 1852)	R. E. DeWalt, D. R. Robertson	2013	USA	Indiana	Porter	Trib. Great Marsh	Indiana Dunes National Lakeshore	US-12 & CR 375E	41.66796	-86.99571	0.0001	R. E. DeWalt	stream	adult	male	1	0	0	0	0	0	1	whole animal (EtOH)
INHS	14	7/16/2013	UV Light	Trichoptera	Hydropsychidae	Hydropsyche	sp.	Hydropsyche sp.	R. E. DeWalt, D. R. Robertson	2013	USA	Indiana	Porter	Trib. Great Marsh	Indiana Dunes National Lakeshore	US-12 & CR 375E	41.66796	-86.99571	0.0001	R. E. DeWalt	stream	adult	female	0	3	0	0	0	0	3	whole animal (EtOH)
INHS	14	7/16/2013	UV Light	Trichoptera	Hydroptilidae	Hydroptila	sp.	Hydroptila sp.	R. E. DeWalt, D. R. Robertson	2013	USA	Indiana	Porter	Trib. Great Marsh	Indiana Dunes National Lakeshore	US-12 & CR 375E	41.66796	-86.99571	0.0001	R. E. DeWalt	stream	adult	female	0	2	0	0	0	0	2	whole animal (EtOH)
INHS	14	7/16/2013	UV Light	Trichoptera	Leptoceridae	Nectopsyche	sp.	Nectopsyche sp.	R. E. DeWalt, D. R. Robertson	2013	USA	Indiana	Porter	Trib. Great Marsh	Indiana Dunes National Lakeshore	US-12 & CR 375E	41.66796	-86.99571	0.0001	R. E. DeWalt	stream	adult	female	0	1	0	0	0	0	1	whole animal (EtOH)
INHS	14	7/16/2013	UV Light	Trichoptera	Phryganeidae	Ptilostomis	ocellifera	Ptilostomis ocellifera (Walker, 1852)	R. E. DeWalt, D. R. Robertson	2013	USA	Indiana	Porter	Trib. Great Marsh	Indiana Dunes National Lakeshore	US-12 & CR 375E	41.66796	-86.99571	0.0001	R. E. DeWalt	stream	adult	female	0	3	0	0	0	0	3	whole animal (EtOH)
INHS	14	7/31/2013	UV Light	Trichoptera	Hydropsychidae	Hydropsyche	betteni	Hydropsyche betteni Ross, 1938	R. E. DeWalt, D. R. Robertson	2013	USA	Indiana	Porter	Trib. Great Marsh	Indiana Dunes National Lakeshore	US-12 & CR 375E	41.66796	-86.99571	0.0001	R. E. DeWalt	stream	adult	female	0	1	0	0	0	0	1	whole animal (EtOH)
INHS	14	7/31/2013	UV Light	Trichoptera	Hydroptilidae	Hydroptila	spatulata	Hydroptila spatulata Morton, 1905	R. E. DeWalt, D. R. Robertson	2013	USA	Indiana	Porter	Trib. Great Marsh	Indiana Dunes National Lakeshore	US-12 & CR 375E	41.66796	-86.99571	0.0001	R. E. DeWalt	stream	adult	female	0	0	0	0	0	0	0	whole animal (EtOH)
INHS	14	4/6/2014	Dipnet	Trichoptera	Lepidostomatidae	Lepidostoma	sp.	Lepidostoma sp.	R. E. DeWalt, D. R. Robertson	2013	USA	Indiana	Porter	Trib. Great Marsh	Indiana Dunes National Lakeshore	US-12 & CR 375E	41.66796	-86.99571	0.0001	R. E. DeWalt	stream	larva	unknown	0	0	0	1	0	0	1	whole animal (EtOH)	RED-2014-027
INHS	14	4/6/2014	Dipnet	Trichoptera	Limnephilidae	Pycnopsyche	sp.	Pycnopsyche sp.	R. E. DeWalt, D. R. Robertson	2013	USA	Indiana	Porter	Trib. Great Marsh	Indiana Dunes National Lakeshore	US-12 & CR 375E	41.66796	-86.99571	0.0001	R. E. DeWalt	stream	larva	unknown	0	0	0	1	0	0	1	whole animal (EtOH)	RED-2014-027
INHS	14	4/6/2014	Dipnet	Trichoptera	Hydropsychidae	Cheumatopsyche	sp.	Cheumatopsyche sp.	R. E. DeWalt, D. R. Robertson	2013	USA	Indiana	Porter	Trib. Great Marsh	Indiana Dunes National Lakeshore	US-12 & CR 375E	41.66796	-86.99571	0.0001	R. E. DeWalt	stream	larva	unknown	0	0	0	2	0	0	2	whole animal (EtOH)	RED-2014-027
INHS	15	7/11/2013	UV Light	Trichoptera	Hydroptilidae	Hydroptila	waubesiana	Hydroptila waubesiana Betten, 1934	R. E. DeWalt, D. R. Robertson	2013	USA	Indiana	Porter	Dunes Creek	Indiana Dunes National Lakeshore	8.5 km NNE Crocker at Waverly Rd.	41.65221	-87.06731	0.0001	R. E. DeWalt	stream	adult	male, female	1	3	0	0	0	0	4	whole animal (EtOH)	RED-2014-143
INHS	15	7/11/2013	UV Light	Trichoptera	Hydroptilidae	Hydroptila	consimilis	Hydroptila consimilis Morton, 1905	R. E. DeWalt, D. R. Robertson	2013	USA	Indiana	Porter	Dunes Creek	Indiana Dunes National Lakeshore	8.5 km NNE Crocker at Waverly Rd.	41.65221	-87.06731	0.0001	R. E. DeWalt	stream	adult	male	1	0	0	0	0	0	1	whole animal (EtOH)	RED-2014-143
INHS	15	7/11/2013	Sweepnet	Plecoptera	Perlidae	Perlesta	lagoi	Perlesta lagoi Stark, 1989	R. E. DeWalt	2013	USA	Indiana	Porter	Dunes Creek	Indiana Dunes National Lakeshore	8.5 km NNE Crocker at Waverly Rd.	41.65221	-87.06731	0.0001	R. E. DeWalt	stream	adult	female	0	1	0	0	0	0	1	whole animal (EtOH)	RED-2014-141
INHS	15	7/11/2013	UV Light	Trichoptera	Hydropsychidae	Hydropsyche	betteni	Hydropsyche betteni Ross, 1938	R. E. DeWalt, D. R. Robertson	2013	USA	Indiana	Porter	Dunes Creek	Indiana Dunes National Lakeshore	8.5 km NNE Crocker at Waverly Rd.	41.65221	-87.06731	0.0001	R. E. DeWalt	stream	adult	female	0	2	0	0	0	0	2	whole animal (EtOH)	RED-2014-143
INHS	15	8/1/2013	UV Light	Trichoptera	Hydroptilidae	Oxyethira	pallida	Oxyethira pallida (Banks, 1904)	R. E. DeWalt, D. R. Robertson	2013	USA	Indiana	Porter	Dunes Creek	Indiana Dunes National Lakeshore	8.5 km NNE Crocker at Waverly Rd.	41.65221	-87.06731	0.0001	R. E. DeWalt	stream	adult	male, female	1	2	0	0	0	0	3	whole animal (EtOH)
INHS	15	8/1/2013	UV Light	Trichoptera	Leptoceridae	Oecetis	inconspicua	Oecetis inconspicua (Walker, 1852)	R. E. DeWalt, D. R. Robertson	2013	USA	Indiana	Porter	Dunes Creek	Indiana Dunes National Lakeshore	8.5 km NNE Crocker at Waverly Rd.	41.65221	-87.06731	0.0001	R. E. DeWalt	stream	adult	male, female	1	1	0	0	0	0	2	whole animal (EtOH)
INHS	15	8/1/2013	UV Light	Trichoptera	Hydroptilidae	Hydroptila	waubesiana	Hydroptila waubesiana Betten, 1934	R. E. DeWalt, D. R. Robertson	2013	USA	Indiana	Porter	Dunes Creek	Indiana Dunes National Lakeshore	8.5 km NNE Crocker at Waverly Rd.	41.65221	-87.06731	0.0001	R. E. DeWalt	stream	adult	male, female	2	8	0	0	0	0	10	whole animal (EtOH)
INHS	15	8/1/2013	UV Light	Trichoptera	Leptoceridae	Ceraclea	punctata	Ceraclea punctata (Banks, 1894)	R. E. DeWalt, D. R. Robertson	2013	USA	Indiana	Porter	Dunes Creek	Indiana Dunes National Lakeshore	8.5 km NNE Crocker at Waverly Rd.	41.65221	-87.06731	0.0001	R. E. DeWalt	stream	adult	male	1	0	0	0	0	0	1	whole animal (EtOH)
INHS	15	8/1/2013	UV Light	Trichoptera	Hydropsychidae	Cheumatopsyche	sp.	Cheumatopsyche sp.	R. E. DeWalt, D. R. Robertson	2013	USA	Indiana	Porter	Dunes Creek	Indiana Dunes National Lakeshore	8.5 km NNE Crocker at Waverly Rd.	41.65221	-87.06731	0.0001	R. E. DeWalt	stream	adult	female	0	5	0	0	0	0	5	whole animal (EtOH)
INHS	16	7/10/2013	UV Light	Ephemeroptera	Heptageniidae	Maccaffertium	terminatum	Maccaffertium terminatum (Walsh, 1862)	R. E. DeWalt	2013	USA	Indiana	Porter	East Arm Little Calumet R.	Indiana Dunes National Lakeshore	3.4 km ESE Ogden Dunes at defunct bridge	41.61137	-87.15446	0.0001	R. E. DeWalt	stream	adult	male, female	1	3	0	0	0	0	4	whole animal (EtOH)	RED-2014-138
INHS	16	7/10/2013	UV Light	Plecoptera	Perlidae	Perlesta	lagoi	Perlesta lagoi Stark, 1989	R. E. DeWalt	2013	USA	Indiana	Porter	East Arm Little Calumet R.	Indiana Dunes National Lakeshore	3.4 km ESE Ogden Dunes at defunct bridge	41.61137	-87.15446	0.0001	R. E. DeWalt	stream	adult	male, female	1	1	0	0	0	0	2	whole animal (EtOH)	RED-2014-138
INHS	16	7/10/2013	UV Light	Trichoptera	Hydropsychidae	Hydropsyche	sparna	Hydropsyche sparna Ross, 1938	R. E. DeWalt, D. R. Robertson	2013	USA	Indiana	Porter	East Arm Little Calumet R.	Indiana Dunes National Lakeshore	3.4 km ESE Ogden Dunes at defunct bridge	41.61137	-87.15446	0.0001	R. E. DeWalt	stream	adult	male, female	1	1	0	0	0	0	2	whole animal (EtOH)	RED-2013-138
INHS	16	7/10/2013	UV Light	Trichoptera	Hydroptilidae	Oxyethira	pallida	Oxyethira pallida (Banks, 1904)	R. E. DeWalt, D. R. Robertson	2013	USA	Indiana	Porter	East Arm Little Calumet R.	Indiana Dunes National Lakeshore	3.4 km ESE Ogden Dunes at defunct bridge	41.61137	-87.15446	0.0001	R. E. DeWalt	stream	adult	male, female	1	3	0	0	0	0	4	whole animal (EtOH)	RED-2013-138
INHS	16	7/10/2013	UV Light	Trichoptera	Leptoceridae	Ceraclea	punctata	Ceraclea punctata (Banks, 1894)	R. E. DeWalt, D. R. Robertson	2013	USA	Indiana	Porter	East Arm Little Calumet R.	Indiana Dunes National Lakeshore	3.4 km ESE Ogden Dunes at defunct bridge	41.61137	-87.15446	0.0001	R. E. DeWalt	stream	adult	male, female	1	1	0	0	0	0	2	whole animal (EtOH)	RED-2013-138
INHS	16	7/10/2013	UV Light	Trichoptera	Leptoceridae	Leptocerus	americanus	Leptocerus americanus (Banks, 1899)	R. E. DeWalt, D. R. Robertson	2013	USA	Indiana	Porter	East Arm Little Calumet R.	Indiana Dunes National Lakeshore	3.4 km ESE Ogden Dunes at defunct bridge	41.61137	-87.15446	0.0001	R. E. DeWalt	stream	adult	male, female	1	2	0	0	0	0	3	whole animal (EtOH)	RED-2013-138
INHS	16	7/10/2013	UV Light	Trichoptera	Leptoceridae	Oecetis	cinerascens	Oecetis cinerascens (Hagen, 1861)	R. E. DeWalt, D. R. Robertson	2013	USA	Indiana	Porter	East Arm Little Calumet R.	Indiana Dunes National Lakeshore	3.4 km ESE Ogden Dunes at defunct bridge	41.61137	-87.15446	0.0001	R. E. DeWalt	stream	adult	male, female	2	3	0	0	0	0	5	whole animal (EtOH)	RED-2013-138
INHS	16	7/10/2013	UV Light	Trichoptera	Leptoceridae	Triaenodes	tardus	Triaenodes tardus Milne, 1934	R. E. DeWalt, D. R. Robertson	2013	USA	Indiana	Porter	East Arm Little Calumet R.	Indiana Dunes National Lakeshore	3.4 km ESE Ogden Dunes at defunct bridge	41.61137	-87.15446	0.0001	R. E. DeWalt	stream	adult	male, female	3	4	0	0	0	0	7	whole animal (EtOH)	RED-2013-138
INHS	16	7/10/2013	UV Light	Trichoptera	Hydropsychidae	Hydropsyche	betteni	Hydropsyche betteni Ross, 1938	R. E. DeWalt, D. R. Robertson	2013	USA	Indiana	Porter	East Arm Little Calumet R.	Indiana Dunes National Lakeshore	3.4 km ESE Ogden Dunes at defunct bridge	41.61137	-87.15446	0.0001	R. E. DeWalt	stream	adult	male, female	7	47	0	0	0	0	54	whole animal (EtOH)	RED-2013-138
INHS	16	7/10/2013	UV Light	Trichoptera	Hydropsychidae	Cheumatopsyche	oxa	Cheumatopsyche oxa Ross, 1938	R. E. DeWalt, D. R. Robertson	2013	USA	Indiana	Porter	East Arm Little Calumet R.	Indiana Dunes National Lakeshore	3.4 km ESE Ogden Dunes at defunct bridge	41.61137	-87.15446	0.0001	R. E. DeWalt	stream	adult	male	1	0	0	0	0	0	1	whole animal (EtOH)	RED-2013-138
INHS	16	7/10/2013	UV Light	Trichoptera	Hydroptilidae	Hydroptila	grandiosa	Hydroptila grandiosa Ross, 1938	R. E. DeWalt, D. R. Robertson	2013	USA	Indiana	Porter	East Arm Little Calumet R.	Indiana Dunes National Lakeshore	3.4 km ESE Ogden Dunes at defunct bridge	41.61137	-87.15446	0.0001	R. E. DeWalt	stream	adult	male	1	0	0	0	0	0	1	whole animal (EtOH)	RED-2013-138
INHS	16	7/10/2013	UV Light	Trichoptera	Phryganeidae	Ptilostomis	ocellifera	Ptilostomis ocellifera (Walker, 1852)	R. E. DeWalt, D. R. Robertson	2013	USA	Indiana	Porter	East Arm Little Calumet R.	Indiana Dunes National Lakeshore	3.4 km ESE Ogden Dunes at defunct bridge	41.61137	-87.15446	0.0001	R. E. DeWalt	stream	adult	male	1	0	0	0	0	0	1	whole animal (EtOH)	RED-2013-138
INHS	16	7/10/2013	UV Light	Trichoptera	Hydropsychidae	Cheumatopsyche	analis	Cheumatopsyche analis (Banks, 1903)	R. E. DeWalt, D. R. Robertson	2013	USA	Indiana	Porter	East Arm Little Calumet R.	Indiana Dunes National Lakeshore	3.4 km ESE Ogden Dunes at defunct bridge	41.61137	-87.15446	0.0001	R. E. DeWalt	stream	adult	male	4	0	0	0	0	0	4	whole animal (EtOH)	RED-2013-138
INHS	16	7/10/2013	UV Light	Trichoptera	Hydroptilidae	Hydroptila	ajax	Hydroptila ajax Ross, 1938	R. E. DeWalt, D. R. Robertson	2013	USA	Indiana	Porter	East Arm Little Calumet R.	Indiana Dunes National Lakeshore	3.4 km ESE Ogden Dunes at defunct bridge	41.61137	-87.15446	0.0001	R. E. DeWalt	stream	adult	male	4	0	0	0	0	0	4	whole animal (EtOH)	RED-2013-138
INHS	16	7/10/2013	UV Light	Trichoptera	Leptoceridae	Oecetis	inconspicua	Oecetis inconspicua (Walker, 1852)	R. E. DeWalt, D. R. Robertson	2013	USA	Indiana	Porter	East Arm Little Calumet R.	Indiana Dunes National Lakeshore	3.4 km ESE Ogden Dunes at defunct bridge	41.61137	-87.15446	0.0001	R. E. DeWalt	stream	adult	male	4	0	0	0	0	0	4	whole animal (EtOH)	RED-2013-138
INHS	16	7/10/2013	UV Light	Trichoptera	Hydroptilidae	Hydroptila	waubesiana	Hydroptila waubesiana Betten, 1934	R. E. DeWalt, D. R. Robertson	2013	USA	Indiana	Porter	East Arm Little Calumet R.	Indiana Dunes National Lakeshore	3.4 km ESE Ogden Dunes at defunct bridge	41.61137	-87.15446	0.0001	R. E. DeWalt	stream	adult	male	5	0	0	0	0	0	5	whole animal (EtOH)	RED-2013-138
INHS	16	7/10/2013	UV Light	Trichoptera	Hydropsychidae	Cheumatopsyche	sp.	Cheumatopsyche sp.	R. E. DeWalt, D. R. Robertson	2013	USA	Indiana	Porter	East Arm Little Calumet R.	Indiana Dunes National Lakeshore	3.4 km ESE Ogden Dunes at defunct bridge	41.61137	-87.15446	0.0001	R. E. DeWalt	stream	adult	female	0	8	0	0	0	0	8	whole animal (EtOH)	RED-2013-138
INHS	16	7/10/2013	UV Light	Trichoptera	Hydropsychidae	Hydropsyche	sp.	Hydropsyche sp.	R. E. DeWalt, D. R. Robertson	2013	USA	Indiana	Porter	East Arm Little Calumet R.	Indiana Dunes National Lakeshore	3.4 km ESE Ogden Dunes at defunct bridge	41.61137	-87.15446	0.0001	R. E. DeWalt	stream	adult	female	0	2	0	0	0	0	2	whole animal (EtOH)	RED-2013-138
INHS	16	7/10/2013	UV Light	Trichoptera	Hydroptilidae	Hydroptila	sp.	Hydroptila sp.	R. E. DeWalt, D. R. Robertson	2013	USA	Indiana	Porter	East Arm Little Calumet R.	Indiana Dunes National Lakeshore	3.4 km ESE Ogden Dunes at defunct bridge	41.61137	-87.15446	0.0001	R. E. DeWalt	stream	adult	female	0	23	0	0	0	0	23	whole animal (EtOH)	RED-2013-138
INHS	16	7/10/2013	UV Light	Trichoptera	Leptoceridae	Nectopsyche	sp.	Nectopsyche sp.	R. E. DeWalt, D. R. Robertson	2013	USA	Indiana	Porter	East Arm Little Calumet R.	Indiana Dunes National Lakeshore	3.4 km ESE Ogden Dunes at defunct bridge	41.61137	-87.15446	0.0001	R. E. DeWalt	stream	adult	female	0	1	0	0	0	0	1	whole animal (EtOH)	RED-2013-138
INHS	16	7/10/2013	UV Light	Trichoptera	Polycentropodidae	Nyctiophylax	moestus	Nyctiophylax moestus Banks, 1911	R. E. DeWalt, D. R. Robertson	2013	USA	Indiana	Porter	East Arm Little Calumet R.	Indiana Dunes National Lakeshore	3.4 km ESE Ogden Dunes at defunct bridge	41.61137	-87.15446	0.0001	R. E. DeWalt	stream	adult	female	0	1	0	0	0	0	1	whole animal (EtOH)	RED-2013-138
INHS	16	7/10/2013	UV Light	Trichoptera	Polycentropodidae	Polycentropus	sp.	Polycentropus sp.	R. E. DeWalt, D. R. Robertson	2013	USA	Indiana	Porter	East Arm Little Calumet R.	Indiana Dunes National Lakeshore	3.4 km ESE Ogden Dunes at defunct bridge	41.61137	-87.15446	0.0001	R. E. DeWalt	stream	adult	female	0	1	0	0	0	0	1	whole animal (EtOH)	RED-2013-138
INHS	16	8/27/2013	UV Light	Trichoptera	Leptoceridae	Triaenodes	melacus	Triaenodes melacus Ross, 1947	R. E. DeWalt, D. R. Robertson	2013	USA	Indiana	Porter	East Arm Little Calumet R.	Indiana Dunes National Lakeshore	3.4 km ESE Ogden Dunes at defunct bridge	41.61137	-87.15446	0.0001	R. E. DeWalt	stream	adult	male, female	1	2	0	0	0	0	3	whole animal (EtOH)
INHS	16	8/27/2013	UV Light	Trichoptera	Polycentropodidae	Cernotina	calcea	Cernotina calcea Ross, 1938	R. E. DeWalt, D. R. Robertson	2013	USA	Indiana	Porter	East Arm Little Calumet R.	Indiana Dunes National Lakeshore	3.4 km ESE Ogden Dunes at defunct bridge	41.61137	-87.15446	0.0001	R. E. DeWalt	stream	adult	male, female	1	2	0	0	0	0	3	whole animal (EtOH)
INHS	16	8/27/2013	UV Light	Trichoptera	Hydropsychidae	Cheumatopsyche	analis	Cheumatopsyche analis (Banks, 1903)	R. E. DeWalt, D. R. Robertson	2013	USA	Indiana	Porter	East Arm Little Calumet R.	Indiana Dunes National Lakeshore	3.4 km ESE Ogden Dunes at defunct bridge	41.61137	-87.15446	0.0001	R. E. DeWalt	stream	adult	male, female	2	4	0	0	0	0	6	whole animal (EtOH)
INHS	16	8/27/2013	UV Light	Trichoptera	Hydropsychidae	Hydropsyche	sparna	Hydropsyche sparna Ross, 1938	R. E. DeWalt, D. R. Robertson	2013	USA	Indiana	Porter	East Arm Little Calumet R.	Indiana Dunes National Lakeshore	3.4 km ESE Ogden Dunes at defunct bridge	41.61137	-87.15446	0.0001	R. E. DeWalt	stream	adult	male, female	2	1	0	0	0	0	3	whole animal (EtOH)
INHS	16	8/27/2013	UV Light	Trichoptera	Leptoceridae	Ceraclea	punctata	Ceraclea punctata (Banks, 1894)	R. E. DeWalt, D. R. Robertson	2013	USA	Indiana	Porter	East Arm Little Calumet R.	Indiana Dunes National Lakeshore	3.4 km ESE Ogden Dunes at defunct bridge	41.61137	-87.15446	0.0001	R. E. DeWalt	stream	adult	male, female	2	32	0	0	0	0	34	whole animal (EtOH)
INHS	16	8/27/2013	UV Light	Trichoptera	Leptoceridae	Oecetis	inconspicua	Oecetis inconspicua (Walker, 1852)	R. E. DeWalt, D. R. Robertson	2013	USA	Indiana	Porter	East Arm Little Calumet R.	Indiana Dunes National Lakeshore	3.4 km ESE Ogden Dunes at defunct bridge	41.61137	-87.15446	0.0001	R. E. DeWalt	stream	adult	male, female	3	8	0	0	0	0	11	whole animal (EtOH)
INHS	16	8/27/2013	UV Light	Trichoptera	Hydropsychidae	Hydropsyche	betteni	Hydropsyche betteni Ross, 1938	R. E. DeWalt, D. R. Robertson	2013	USA	Indiana	Porter	East Arm Little Calumet R.	Indiana Dunes National Lakeshore	3.4 km ESE Ogden Dunes at defunct bridge	41.61137	-87.15446	0.0001	R. E. DeWalt	stream	adult	male, female	12	27	0	0	0	0	39	whole animal (EtOH)
INHS	16	8/27/2013	UV Light	Trichoptera	Hydroptilidae	Oxyethira	pallida	Oxyethira pallida (Banks, 1904)	R. E. DeWalt, D. R. Robertson	2013	USA	Indiana	Porter	East Arm Little Calumet R.	Indiana Dunes National Lakeshore	3.4 km ESE Ogden Dunes at defunct bridge	41.61137	-87.15446	0.0001	R. E. DeWalt	stream	adult	male, female	13	24	0	0	0	0	37	whole animal (EtOH)
INHS	16	8/27/2013	UV Light	Trichoptera	Leptoceridae	Triaenodes	tardus	Triaenodes tardus Milne, 1934	R. E. DeWalt, D. R. Robertson	2013	USA	Indiana	Porter	East Arm Little Calumet R.	Indiana Dunes National Lakeshore	3.4 km ESE Ogden Dunes at defunct bridge	41.61137	-87.15446	0.0001	R. E. DeWalt	stream	adult	male, female	58	12	0	0	0	0	70	whole animal (EtOH)
INHS	16	8/27/2013	UV Light	Trichoptera	Glossosomatidae	Protoptila	maculata	Protoptila maculata (Hagen, 1861)	R. E. DeWalt, D. R. Robertson	2013	USA	Indiana	Porter	East Arm Little Calumet R.	Indiana Dunes National Lakeshore	3.4 km ESE Ogden Dunes at defunct bridge	41.61137	-87.15446	0.0001	R. E. DeWalt	stream	adult	male	1	0	0	0	0	0	1	whole animal (EtOH)
INHS	16	8/27/2013	UV Light	Trichoptera	Hydroptilidae	Orthotrichia	aegerfasciella	Orthotrichia aegerfasciella (Chambers, 1873)	R. E. DeWalt, D. R. Robertson	2013	USA	Indiana	Porter	East Arm Little Calumet R.	Indiana Dunes National Lakeshore	3.4 km ESE Ogden Dunes at defunct bridge	41.61137	-87.15446	0.0001	R. E. DeWalt	stream	adult	male	1	0	0	0	0	0	1	whole animal (EtOH)
INHS	16	8/27/2013	UV Light	Trichoptera	Leptoceridae	Nectopsyche	diarina	Nectopsyche diarina (Ross, 1944)	R. E. DeWalt, D. R. Robertson	2013	USA	Indiana	Porter	East Arm Little Calumet R.	Indiana Dunes National Lakeshore	3.4 km ESE Ogden Dunes at defunct bridge	41.61137	-87.15446	0.0001	R. E. DeWalt	stream	adult	male	1	0	0	0	0	0	1	whole animal (EtOH)
INHS	16	8/27/2013	UV Light	Trichoptera	Psychomyidae	Lype	diversa	Lype diversa (Banks, 1914)	R. E. DeWalt, D. R. Robertson	2013	USA	Indiana	Porter	East Arm Little Calumet R.	Indiana Dunes National Lakeshore	3.4 km ESE Ogden Dunes at defunct bridge	41.61137	-87.15446	0.0001	R. E. DeWalt	stream	adult	male	1	0	0	0	0	0	1	whole animal (EtOH)
INHS	16	8/27/2013	UV Light	Trichoptera	Hydroptilidae	Hydroptila	armata	Hydroptila armata Ross, 1938	R. E. DeWalt, D. R. Robertson	2013	USA	Indiana	Porter	East Arm Little Calumet R.	Indiana Dunes National Lakeshore	3.4 km ESE Ogden Dunes at defunct bridge	41.61137	-87.15446	0.0001	R. E. DeWalt	stream	adult	male	2	0	0	0	0	0	2	whole animal (EtOH)
INHS	16	8/27/2013	UV Light	Trichoptera	Phryganeidae	Agrypnia	vestita	Agrypnia vestita (Walker, 1852)	R. E. DeWalt, D. R. Robertson	2013	USA	Indiana	Porter	East Arm Little Calumet R.	Indiana Dunes National Lakeshore	3.4 km ESE Ogden Dunes at defunct bridge	41.61137	-87.15446	0.0001	R. E. DeWalt	stream	adult	male	2	0	0	0	0	0	2	whole animal (EtOH)
INHS	16	8/27/2013	UV Light	Trichoptera	Hydropsychidae	Hydropsyche	bronta	Hydropsyche bronta Ross, 1938	R. E. DeWalt, D. R. Robertson	2013	USA	Indiana	Porter	East Arm Little Calumet R.	Indiana Dunes National Lakeshore	3.4 km ESE Ogden Dunes at defunct bridge	41.61137	-87.15446	0.0001	R. E. DeWalt	stream	adult	male	3	0	0	0	0	0	3	whole animal (EtOH)
INHS	16	8/27/2013	UV Light	Trichoptera	Polycentropodidae	Nyctiophylax	moestus	Nyctiophylax moestus Banks, 1911	R. E. DeWalt, D. R. Robertson	2013	USA	Indiana	Porter	East Arm Little Calumet R.	Indiana Dunes National Lakeshore	3.4 km ESE Ogden Dunes at defunct bridge	41.61137	-87.15446	0.0001	R. E. DeWalt	stream	adult	male	4	0	0	0	0	0	4	whole animal (EtOH)
INHS	16	8/27/2013	UV Light	Trichoptera	Leptoceridae	Nectopsyche	exquisita	Nectopsyche exquisita (Walker, 1852)	R. E. DeWalt, D. R. Robertson	2013	USA	Indiana	Porter	East Arm Little Calumet R.	Indiana Dunes National Lakeshore	3.4 km ESE Ogden Dunes at defunct bridge	41.61137	-87.15446	0.0001	R. E. DeWalt	stream	adult	male	6	0	0	0	0	0	6	whole animal (EtOH)
INHS	16	8/27/2013	UV Light	Trichoptera	Polycentropodidae	Plectrocnemia	cinerea	Plectrocnemia cinerea (Hagen, 1861)	R. E. DeWalt, D. R. Robertson	2013	USA	Indiana	Porter	East Arm Little Calumet R.	Indiana Dunes National Lakeshore	3.4 km ESE Ogden Dunes at defunct bridge	41.61137	-87.15446	0.0001	R. E. DeWalt	stream	adult	male	9	0	0	0	0	0	9	whole animal (EtOH)
INHS	16	8/27/2013	UV Light	Trichoptera	Hydroptilidae	Hydroptila	waubesiana	Hydroptila waubesiana Betten, 1934	R. E. DeWalt, D. R. Robertson	2013	USA	Indiana	Porter	East Arm Little Calumet R.	Indiana Dunes National Lakeshore	3.4 km ESE Ogden Dunes at defunct bridge	41.61137	-87.15446	0.0001	R. E. DeWalt	stream	adult	male	22	0	0	0	0	0	22	whole animal (EtOH)
INHS	16	8/27/2013	UV Light	Trichoptera	Hydroptilidae	Hydroptila	consimilis	Hydroptila consimilis Morton, 1905	R. E. DeWalt, D. R. Robertson	2013	USA	Indiana	Porter	East Arm Little Calumet R.	Indiana Dunes National Lakeshore	3.4 km ESE Ogden Dunes at defunct bridge	41.61137	-87.15446	0.0001	R. E. DeWalt	stream	adult	male	100	0	0	0	0	0	100	whole animal (EtOH)
INHS	16	8/27/2013	UV Light	Trichoptera	Glossosomatidae	Protoptila	sp.	Protoptila sp.	R. E. DeWalt, D. R. Robertson	2013	USA	Indiana	Porter	East Arm Little Calumet R.	Indiana Dunes National Lakeshore	3.4 km ESE Ogden Dunes at defunct bridge	41.61137	-87.15446	0.0001	R. E. DeWalt	stream	adult	female	0	2	0	0	0	0	2	whole animal (EtOH)
INHS	16	8/27/2013	UV Light	Trichoptera	Hydropsychidae	Hydropsyche	sp.	Hydropsyche sp.	R. E. DeWalt, D. R. Robertson	2013	USA	Indiana	Porter	East Arm Little Calumet R.	Indiana Dunes National Lakeshore	3.4 km ESE Ogden Dunes at defunct bridge	41.61137	-87.15446	0.0001	R. E. DeWalt	stream	adult	female	0	3	0	0	0	0	3	whole animal (EtOH)
INHS	16	8/27/2013	UV Light	Trichoptera	Hydropsychidae	Potamyia	flava	Potamyia flava (Hagen, 1861)	R. E. DeWalt, D. R. Robertson	2013	USA	Indiana	Porter	East Arm Little Calumet R.	Indiana Dunes National Lakeshore	3.4 km ESE Ogden Dunes at defunct bridge	41.61137	-87.15446	0.0001	R. E. DeWalt	stream	adult	female	0	1	0	0	0	0	1	whole animal (EtOH)
INHS	16	8/27/2013	UV Light	Trichoptera	Hydroptilidae	Hydroptila	sp.	Hydroptila sp.	R. E. DeWalt, D. R. Robertson	2013	USA	Indiana	Porter	East Arm Little Calumet R.	Indiana Dunes National Lakeshore	3.4 km ESE Ogden Dunes at defunct bridge	41.61137	-87.15446	0.0001	R. E. DeWalt	stream	adult	female	0	71	0	0	0	0	71	whole animal (EtOH)
INHS	16	8/27/2013	UV Light	Trichoptera	Leptoceridae	Nectopsyche	sp.	Nectopsyche sp.	R. E. DeWalt, D. R. Robertson	2013	USA	Indiana	Porter	East Arm Little Calumet R.	Indiana Dunes National Lakeshore	3.4 km ESE Ogden Dunes at defunct bridge	41.61137	-87.15446	0.0001	R. E. DeWalt	stream	adult	female	0	6	0	0	0	0	6	whole animal (EtOH)
INHS	16	8/27/2013	UV Light	Trichoptera	Polycentropodidae	Polycentropus	sp.	Polycentropus sp.	R. E. DeWalt, D. R. Robertson	2013	USA	Indiana	Porter	East Arm Little Calumet R.	Indiana Dunes National Lakeshore	3.4 km ESE Ogden Dunes at defunct bridge	41.61137	-87.15446	0.0001	R. E. DeWalt	stream	adult	female	0	8	0	0	0	0	8	whole animal (EtOH)
INHS	17	7/11/2013	Handpicking	Trichoptera	Lepidostomatidae	Lepidostoma	sp.	Lepidostoma sp.	R. E. DeWalt, D. R. Robertson	2013	USA	Indiana	Porter	Seep Munson Ditch	Indiana Dunes National Lakeshore	9.0 km NE Crocker	41.64246	-87.04259	0.0001	R. E. DeWalt	seep	adult	female	0	0	0	0	0	1	1	whole animal (EtOH)	RED-2014-140
INHS	18	7/22/2013	UV Light	Trichoptera	Hydroptilidae	Orthotrichia	aegerfasciella	Orthotrichia aegerfasciella (Chambers, 1873)	R. E. DeWalt, D. R. Robertson	2013	USA	Indiana	Porter	Long Lake	Indiana Dunes National Lakeshore	1.9 km WSW Ogden Dunes at W. Beach Rd.	41.61692	-87.20969	0.0001	R. E. DeWalt	marsh	adult	male, female	1	3	0	0	0	0	4	whole animal (EtOH)
INHS	18	7/22/2013	UV Light	Trichoptera	Leptoceridae	Leptocerus	americanus	Leptocerus americanus (Banks, 1899)	R. E. DeWalt, D. R. Robertson	2013	USA	Indiana	Porter	Long Lake	Indiana Dunes National Lakeshore	1.9 km WSW Ogden Dunes at W. Beach Rd.	41.61692	-87.20969	0.0001	R. E. DeWalt	marsh	adult	male, female	1	7	0	0	0	0	8	whole animal (EtOH)
INHS	18	7/22/2013	UV Light	Trichoptera	Hydropsychidae	Cheumatopsyche	campyla	Cheumatopsyche campyla Ross, 1938	R. E. DeWalt, D. R. Robertson	2013	USA	Indiana	Porter	Long Lake	Indiana Dunes National Lakeshore	1.9 km WSW Ogden Dunes at W. Beach Rd.	41.61692	-87.20969	0.0001	R. E. DeWalt	marsh	adult	male, female	2	4	0	0	0	0	6	whole animal (EtOH)
INHS	18	7/22/2013	UV Light	Trichoptera	Hydroptilidae	Oxyethira	pallida	Oxyethira pallida (Banks, 1904)	R. E. DeWalt, D. R. Robertson	2013	USA	Indiana	Porter	Long Lake	Indiana Dunes National Lakeshore	1.9 km WSW Ogden Dunes at W. Beach Rd.	41.61692	-87.20969	0.0001	R. E. DeWalt	marsh	adult	male, female	6	300	0	0	0	0	306	whole animal (EtOH)
INHS	18	7/22/2013	UV Light	Trichoptera	Leptoceridae	Triaenodes	tardus	Triaenodes tardus Milne, 1934	R. E. DeWalt, D. R. Robertson	2013	USA	Indiana	Porter	Long Lake	Indiana Dunes National Lakeshore	1.9 km WSW Ogden Dunes at W. Beach Rd.	41.61692	-87.20969	0.0001	R. E. DeWalt	marsh	adult	male, female	18	61	0	0	0	0	79	whole animal (EtOH)
INHS	18	7/22/2013	UV Light	Trichoptera	Leptoceridae	Oecetis	inconspicua	Oecetis inconspicua (Walker, 1852)	R. E. DeWalt, D. R. Robertson	2013	USA	Indiana	Porter	Long Lake	Indiana Dunes National Lakeshore	1.9 km WSW Ogden Dunes at W. Beach Rd.	41.61692	-87.20969	0.0001	R. E. DeWalt	marsh	adult	male, female	45	30	0	0	0	0	75	whole animal (EtOH)
INHS	18	7/22/2013	UV Light	Trichoptera	Leptoceridae	Oecetis	cinerascens	Oecetis cinerascens (Hagen, 1861)	R. E. DeWalt, D. R. Robertson	2013	USA	Indiana	Porter	Long Lake	Indiana Dunes National Lakeshore	1.9 km WSW Ogden Dunes at W. Beach Rd.	41.61692	-87.20969	0.0001	R. E. DeWalt	marsh	adult	male, female	139	47	0	0	0	0	186	whole animal (EtOH)
INHS	18	7/22/2013	UV Light	Trichoptera	Hydropsychidae	Hydropsyche	simulans	Hydropsyche simulans Ross, 1938	R. E. DeWalt, D. R. Robertson	2013	USA	Indiana	Porter	Long Lake	Indiana Dunes National Lakeshore	1.9 km WSW Ogden Dunes at W. Beach Rd.	41.61692	-87.20969	0.0001	R. E. DeWalt	marsh	adult	male	1	0	0	0	0	0	1	whole animal (EtOH)
INHS	18	7/22/2013	UV Light	Trichoptera	Hydroptilidae	Hydroptila	consimilis	Hydroptila consimilis Morton, 1905	R. E. DeWalt, D. R. Robertson	2013	USA	Indiana	Porter	Long Lake	Indiana Dunes National Lakeshore	1.9 km WSW Ogden Dunes at W. Beach Rd.	41.61692	-87.20969	0.0001	R. E. DeWalt	marsh	adult	male	1	0	0	0	0	0	1	whole animal (EtOH)
INHS	18	7/22/2013	UV Light	Trichoptera	Hydroptilidae	Orthotrichia	cristata	Orthotrichia cristata Morton, 1905	R. E. DeWalt, D. R. Robertson	2013	USA	Indiana	Porter	Long Lake	Indiana Dunes National Lakeshore	1.9 km WSW Ogden Dunes at W. Beach Rd.	41.61692	-87.20969	0.0001	R. E. DeWalt	marsh	adult	male	1	0	0	0	0	0	1	whole animal (EtOH)
INHS	18	7/22/2013	UV Light	Trichoptera	Leptoceridae	Nectopsyche	exquisita	Nectopsyche exquisita (Walker, 1852)	R. E. DeWalt, D. R. Robertson	2013	USA	Indiana	Porter	Long Lake	Indiana Dunes National Lakeshore	1.9 km WSW Ogden Dunes at W. Beach Rd.	41.61692	-87.20969	0.0001	R. E. DeWalt	marsh	adult	male	1	0	0	0	0	0	1	whole animal (EtOH)
INHS	18	7/22/2013	UV Light	Trichoptera	Phryganeidae	Banksiola	crotchi	Banksiola crotchi Banks, 1944	R. E. DeWalt, D. R. Robertson	2013	USA	Indiana	Porter	Long Lake	Indiana Dunes National Lakeshore	1.9 km WSW Ogden Dunes at W. Beach Rd.	41.61692	-87.20969	0.0001	R. E. DeWalt	marsh	adult	male	2	0	0	0	0	0	2	whole animal (EtOH)
INHS	18	7/22/2013	UV Light	Trichoptera	Hydroptilidae	Hydroptila	waubesiana	Hydroptila waubesiana Betten, 1934	R. E. DeWalt, D. R. Robertson	2013	USA	Indiana	Porter	Long Lake	Indiana Dunes National Lakeshore	1.9 km WSW Ogden Dunes at W. Beach Rd.	41.61692	-87.20969	0.0001	R. E. DeWalt	marsh	adult	male	7	0	0	0	0	0	7	whole animal (EtOH)
INHS	18	7/22/2013	UV Light	Trichoptera	Hydroptilidae	Agraylea	multipunctata	Agraylea multipunctata Curtis, 1834	R. E. DeWalt, D. R. Robertson	2013	USA	Indiana	Porter	Long Lake	Indiana Dunes National Lakeshore	1.9 km WSW Ogden Dunes at W. Beach Rd.	41.61692	-87.20969	0.0001	R. E. DeWalt	marsh	adult	female	0	1	0	0	0	0	1	whole animal (EtOH)
INHS	18	7/22/2013	UV Light	Trichoptera	Hydroptilidae	Hydroptila	sp.	Hydroptila sp.	R. E. DeWalt, D. R. Robertson	2013	USA	Indiana	Porter	Long Lake	Indiana Dunes National Lakeshore	1.9 km WSW Ogden Dunes at W. Beach Rd.	41.61692	-87.20969	0.0001	R. E. DeWalt	marsh	adult	female	0	16	0	0	0	0	16	whole animal (EtOH)
INHS	18	7/22/2013	UV Light	Trichoptera	Leptoceridae	Ceraclea	sp.	Ceraclea sp.	R. E. DeWalt, D. R. Robertson	2013	USA	Indiana	Porter	Long Lake	Indiana Dunes National Lakeshore	1.9 km WSW Ogden Dunes at W. Beach Rd.	41.61692	-87.20969	0.0001	R. E. DeWalt	marsh	adult	female	0	3	0	0	0	0	3	whole animal (EtOH)
INHS	18	7/22/2013	UV Light	Trichoptera	Leptoceridae	Triaenodes	aba	Triaenodes aba Milne, 1935	R. E. DeWalt, D. R. Robertson	2013	USA	Indiana	Porter	Long Lake	Indiana Dunes National Lakeshore	1.9 km WSW Ogden Dunes at W. Beach Rd.	41.61692	-87.20969	0.0001	R. E. DeWalt	marsh	adult	female	0	3	0	0	0	0	3	whole animal (EtOH)
INHS	18	7/22/2013	UV Light	Trichoptera	Polycentropodidae	Polycentropus	sp.	Polycentropus sp.	R. E. DeWalt, D. R. Robertson	2013	USA	Indiana	Porter	Long Lake	Indiana Dunes National Lakeshore	1.9 km WSW Ogden Dunes at W. Beach Rd.	41.61692	-87.20969	0.0001	R. E. DeWalt	marsh	adult	female	0	1	0	0	0	0	1	whole animal (EtOH)
INHS	19	7/16/2013	UV Light	Trichoptera	Hydropsychidae	Cheumatopsyche	analis	Cheumatopsyche analis (Banks, 1903)	R. E. DeWalt, D. R. Robertson	2013	USA	Indiana	LaPorte	Pinhook Bog	Indiana Dunes National Lakeshore	6.1 km S Waterford at N. Wozniak Rd.	41.61641	-86.84982	0.0001	R. E. DeWalt	bog	adult	male, female	1	3	0	0	0	0	4	whole animal (EtOH)
INHS	19	7/16/2013	UV Light	Trichoptera	Hydropsychidae	Hydropsyche	betteni	Hydropsyche betteni Ross, 1938	R. E. DeWalt, D. R. Robertson	2013	USA	Indiana	LaPorte	Pinhook Bog	Indiana Dunes National Lakeshore	6.1 km S Waterford at N. Wozniak Rd.	41.61641	-86.84982	0.0001	R. E. DeWalt	bog	adult	male, female	1	2	0	0	0	0	3	whole animal (EtOH)
INHS	19	7/16/2013	UV Light	Trichoptera	Hydropsychidae	Hydropsyche	simulans	Hydropsyche simulans Ross, 1938	R. E. DeWalt, D. R. Robertson	2013	USA	Indiana	LaPorte	Pinhook Bog	Indiana Dunes National Lakeshore	6.1 km S Waterford at N. Wozniak Rd.	41.61641	-86.84982	0.0001	R. E. DeWalt	bog	adult	male, female	1	1	0	0	0	0	2	whole animal (EtOH)
INHS	19	7/16/2013	UV Light	Trichoptera	Hydroptilidae	Orthotrichia	cristata	Orthotrichia cristata Morton, 1905	R. E. DeWalt, D. R. Robertson	2013	USA	Indiana	LaPorte	Pinhook Bog	Indiana Dunes National Lakeshore	6.1 km S Waterford at N. Wozniak Rd.	41.61641	-86.84982	0.0001	R. E. DeWalt	bog	adult	male, female	1	4	0	0	0	0	5	whole animal (EtOH)
INHS	19	7/16/2013	UV Light	Trichoptera	Leptoceridae	Triaenodes	tardus	Triaenodes tardus Milne, 1934	R. E. DeWalt, D. R. Robertson	2013	USA	Indiana	LaPorte	Pinhook Bog	Indiana Dunes National Lakeshore	6.1 km S Waterford at N. Wozniak Rd.	41.61641	-86.84982	0.0001	R. E. DeWalt	bog	adult	male, female	2	3	0	0	0	0	5	whole animal (EtOH)
INHS	19	7/16/2013	UV Light	Trichoptera	Polycentropodidae	Plectrocnemia	clinei	Plectrocnemia clinei Milne, 1936	R. E. DeWalt, D. R. Robertson	2013	USA	Indiana	LaPorte	Pinhook Bog	Indiana Dunes National Lakeshore	6.1 km S Waterford at N. Wozniak Rd.	41.61641	-86.84982	0.0001	R. E. DeWalt	bog	adult	male, female	2	1	0	0	0	0	3	whole animal (EtOH)
INHS	19	7/16/2013	UV Light	Trichoptera	Leptoceridae	Leptocerus	americanus	Leptocerus americanus (Banks, 1899)	R. E. DeWalt, D. R. Robertson	2013	USA	Indiana	LaPorte	Pinhook Bog	Indiana Dunes National Lakeshore	6.1 km S Waterford at N. Wozniak Rd.	41.61641	-86.84982	0.0001	R. E. DeWalt	bog	adult	male, female	3	4	0	0	0	0	7	whole animal (EtOH)
INHS	19	7/16/2013	UV Light	Trichoptera	Hydroptilidae	Oxyethira	pallida	Oxyethira pallida (Banks, 1904)	R. E. DeWalt, D. R. Robertson	2013	USA	Indiana	LaPorte	Pinhook Bog	Indiana Dunes National Lakeshore	6.1 km S Waterford at N. Wozniak Rd.	41.61641	-86.84982	0.0001	R. E. DeWalt	bog	adult	male, female	5	62	0	0	0	0	67	whole animal (EtOH)
INHS	19	7/16/2013	UV Light	Trichoptera	Leptoceridae	Oecetis	inconspicua	Oecetis inconspicua (Walker, 1852)	R. E. DeWalt, D. R. Robertson	2013	USA	Indiana	LaPorte	Pinhook Bog	Indiana Dunes National Lakeshore	6.1 km S Waterford at N. Wozniak Rd.	41.61641	-86.84982	0.0001	R. E. DeWalt	bog	adult	male, female	12	7	0	0	0	0	19	whole animal (EtOH)
INHS	19	7/16/2013	UV Light	Trichoptera	Hydropsychidae	Hydropsyche	sparna	Hydropsyche sparna Ross, 1938	R. E. DeWalt, D. R. Robertson	2013	USA	Indiana	LaPorte	Pinhook Bog	Indiana Dunes National Lakeshore	6.1 km S Waterford at N. Wozniak Rd.	41.61641	-86.84982	0.0001	R. E. DeWalt	bog	adult	male	1	0	0	0	0	0	1	whole animal (EtOH)
INHS	19	7/16/2013	UV Light	Trichoptera	Hydroptilidae	Hydroptila	consimilis	Hydroptila consimilis Morton, 1905	R. E. DeWalt, D. R. Robertson	2013	USA	Indiana	LaPorte	Pinhook Bog	Indiana Dunes National Lakeshore	6.1 km S Waterford at N. Wozniak Rd.	41.61641	-86.84982	0.0001	R. E. DeWalt	bog	adult	male	1	0	0	0	0	0	1	whole animal (EtOH)
INHS	19	7/16/2013	UV Light	Trichoptera	Hydroptilidae	Hydroptila	waubesiana	Hydroptila waubesiana Betten, 1934	R. E. DeWalt, D. R. Robertson	2013	USA	Indiana	LaPorte	Pinhook Bog	Indiana Dunes National Lakeshore	6.1 km S Waterford at N. Wozniak Rd.	41.61641	-86.84982	0.0001	R. E. DeWalt	bog	adult	male	1	0	0	0	0	0	1	whole animal (EtOH)
INHS	19	7/16/2013	UV Light	Trichoptera	Leptoceridae	Oecetis	cinerascens	Oecetis cinerascens (Hagen, 1861)	R. E. DeWalt, D. R. Robertson	2013	USA	Indiana	LaPorte	Pinhook Bog	Indiana Dunes National Lakeshore	6.1 km S Waterford at N. Wozniak Rd.	41.61641	-86.84982	0.0001	R. E. DeWalt	bog	adult	male	1	0	0	0	0	0	1	whole animal (EtOH)
INHS	19	7/16/2013	UV Light	Trichoptera	Phryganeidae	Banksiola	crotchi	Banksiola crotchi Banks, 1944	R. E. DeWalt, D. R. Robertson	2013	USA	Indiana	LaPorte	Pinhook Bog	Indiana Dunes National Lakeshore	6.1 km S Waterford at N. Wozniak Rd.	41.61641	-86.84982	0.0001	R. E. DeWalt	bog	adult	male	1	0	0	0	0	0	1	whole animal (EtOH)
INHS	19	7/16/2013	UV Light	Trichoptera	Hydropsychidae	Hydropsyche	sp.	Hydropsyche sp.	R. E. DeWalt, D. R. Robertson	2013	USA	Indiana	LaPorte	Pinhook Bog	Indiana Dunes National Lakeshore	6.1 km S Waterford at N. Wozniak Rd.	41.61641	-86.84982	0.0001	R. E. DeWalt	bog	adult	female	0	1	0	0	0	0	1	whole animal (EtOH)
INHS	19	7/16/2013	UV Light	Trichoptera	Hydroptilidae	Hydroptila	sp.	Hydroptila sp.	R. E. DeWalt, D. R. Robertson	2013	USA	Indiana	LaPorte	Pinhook Bog	Indiana Dunes National Lakeshore	6.1 km S Waterford at N. Wozniak Rd.	41.61641	-86.84982	0.0001	R. E. DeWalt	bog	adult	female	0	13	0	0	0	0	13	whole animal (EtOH)
INHS	19	7/16/2013	UV Light	Trichoptera	Leptoceridae	Ceraclea	alagma	Ceraclea alagma (Ross, 1938)	R. E. DeWalt, D. R. Robertson	2013	USA	Indiana	LaPorte	Pinhook Bog	Indiana Dunes National Lakeshore	6.1 km S Waterford at N. Wozniak Rd.	41.61641	-86.84982	0.0001	R. E. DeWalt	bog	adult	female	0	1	0	0	0	0	1	whole animal (EtOH)
INHS	19	7/16/2013	UV Light	Trichoptera	Leptoceridae	Nectopsyche	sp.	Nectopsyche sp.	R. E. DeWalt, D. R. Robertson	2013	USA	Indiana	LaPorte	Pinhook Bog	Indiana Dunes National Lakeshore	6.1 km S Waterford at N. Wozniak Rd.	41.61641	-86.84982	0.0001	R. E. DeWalt	bog	adult	female	0	1	0	0	0	0	1	whole animal (EtOH)
INHS	19	7/16/2013	UV Light	Trichoptera	Leptoceridae	Triaenodes	aba	Triaenodes aba Milne, 1935	R. E. DeWalt, D. R. Robertson	2013	USA	Indiana	LaPorte	Pinhook Bog	Indiana Dunes National Lakeshore	6.1 km S Waterford at N. Wozniak Rd.	41.61641	-86.84982	0.0001	R. E. DeWalt	bog	adult	female	0	1	0	0	0	0	1	whole animal (EtOH)
INHS	19	8/8/2013	UV Light	Trichoptera	Leptoceridae	Oecetis	inconspicua	Oecetis inconspicua (Walker, 1852)	R. E. DeWalt, D. R. Robertson	2013	USA	Indiana	LaPorte	Pinhook Bog	Indiana Dunes National Lakeshore	6.1 km S Waterford at N. Wozniak Rd.	41.61641	-86.84982	0.0001	R. E. DeWalt	bog	adult	male, female	4	2	0	0	0	0	6	whole animal (EtOH)
INHS	19	8/8/2013	UV Light	Trichoptera	Hydropsychidae	Hydropsyche	sparna	Hydropsyche sparna Ross, 1938	R. E. DeWalt, D. R. Robertson	2013	USA	Indiana	LaPorte	Pinhook Bog	Indiana Dunes National Lakeshore	6.1 km S Waterford at N. Wozniak Rd.	41.61641	-86.84982	0.0001	R. E. DeWalt	bog	adult	male	1	0	0	0	0	0	1	whole animal (EtOH)
INHS	19	8/8/2013	UV Light	Trichoptera	Phryganeidae	Phyrganea	cinerea	Phryganea cinerea Walker, 1852	R. E. DeWalt, D. R. Robertson	2013	USA	Indiana	LaPorte	Pinhook Bog	Indiana Dunes National Lakeshore	6.1 km S Waterford at N. Wozniak Rd.	41.61641	-86.84982	0.0001	R. E. DeWalt	bog	adult	male	1	0	0	0	0	0	1	whole animal (EtOH)
INHS	19	8/8/2013	UV Light	Trichoptera	Hydropsychidae	Cheumatopsyche	sp.	Cheumatopsyche sp.	R. E. DeWalt, D. R. Robertson	2013	USA	Indiana	LaPorte	Pinhook Bog	Indiana Dunes National Lakeshore	6.1 km S Waterford at N. Wozniak Rd.	41.61641	-86.84982	0.0001	R. E. DeWalt	bog	adult	female	0	1	0	0	0	0	1	whole animal (EtOH)
INHS	19	8/8/2013	UV Light	Trichoptera	Hydropsychidae	Hydropsyche	sp.	Hydropsyche sp.	R. E. DeWalt, D. R. Robertson	2013	USA	Indiana	LaPorte	Pinhook Bog	Indiana Dunes National Lakeshore	6.1 km S Waterford at N. Wozniak Rd.	41.61641	-86.84982	0.0001	R. E. DeWalt	bog	adult	female	0	2	0	0	0	0	2	whole animal (EtOH)
INHS	19	8/8/2013	UV Light	Trichoptera	Hydroptilidae	Hydroptila	angusta	Hydroptila angusta Ross, 1938	R. E. DeWalt, D. R. Robertson	2013	USA	Indiana	LaPorte	Pinhook Bog	Indiana Dunes National Lakeshore	6.1 km S Waterford at N. Wozniak Rd.	41.61641	-86.84982	0.0001	R. E. DeWalt	bog	adult	female	0	1	0	0	0	0	1	whole animal (EtOH)
INHS	19	8/8/2013	UV Light	Trichoptera	Hydroptilidae	Orthotrichia	sp.	Orthotrichia sp.	R. E. DeWalt, D. R. Robertson	2013	USA	Indiana	LaPorte	Pinhook Bog	Indiana Dunes National Lakeshore	6.1 km S Waterford at N. Wozniak Rd.	41.61641	-86.84982	0.0001	R. E. DeWalt	bog	adult	female	0	2	0	0	0	0	2	whole animal (EtOH)
INHS	19	8/8/2013	UV Light	Trichoptera	Hydroptilidae	Oxyethira	pallida	Oxyethira pallida (Banks, 1904)	R. E. DeWalt, D. R. Robertson	2013	USA	Indiana	LaPorte	Pinhook Bog	Indiana Dunes National Lakeshore	6.1 km S Waterford at N. Wozniak Rd.	41.61641	-86.84982	0.0001	R. E. DeWalt	bog	adult	female	0	4	0	0	0	0	4	whole animal (EtOH)
INHS	19	8/8/2013	UV Light	Trichoptera	Leptoceridae	Triaenodes	sp.	Triaenodes sp.	R. E. DeWalt, D. R. Robertson	2013	USA	Indiana	LaPorte	Pinhook Bog	Indiana Dunes National Lakeshore	6.1 km S Waterford at N. Wozniak Rd.	41.61641	-86.84982	0.0001	R. E. DeWalt	bog	adult	female	0	1	0	0	0	0	1	whole animal (EtOH)
